# Supplementary material for: MLK4 as an immune marker and its correlation with immune infiltration in Cervical squamous cell carcinoma and endocervical adenocarcinoma(CESC)
Source: PLoS One. 2023 Aug 18;18(8):e0290462. doi: 10.1371/journal.pone.0290462 (PMC10437903; doi:10.1371/journal.pone.0290462)
Supplement: S1 Table — (XLSX) [file pone.0290462.s001.xlsx]

## Sheet: Sheet1
Supplementary Table1. Related siRNA and primers of this study
siRNA
siMLK4-01	GGAAAGAUGCUCAGAGAGAUU
siMLK4-02	AGGAGAAGCCCAAGGUAAAUU
siMLK4-03	AGAAGAAACGAGAGGGAAUUU
Primer
Primer Name	Seq	Product length(bp)
H-β-actin-F	CCTTCCTGGGCATGGAGTC	189
H-β-actin-R	TGATCTTCATTGTGCTGGGTG
H-MLK4-F	TTGTTTTCTAAGGGAAGCGA	215
H-MLK4-R	AACGATGGACGAATATGAGG
H-HCG-F	GACGAAGCTAAAATCCCTCT	181
H-HCG-R	CATTCTGGGCAATCCTGC
H-AFP-F	ATCGATCCCACTTTTCCAAG	131
H-AFP-R	TTGTAGGTGCATACAGGAAG
H-CEA-F	TAATAACGGGACCTATGCCT	209
H-CEA-R	GCAAATGCAGTCTTCCTGA
H-CTLA4-F	ATGATGGGGAATGAGTTGAC	185
H-CTLA4-R	GGGCTTCTTTTCTTTAGCAATTA
H-LAG3-F	CCTCAGGAAGTGGCGA	219
H-LAG3-R	CTGCTGACAGGGAGTTTATT
H-CD86-F	CCTTCCTGCTCTCTGCTAA	249
H-CD86-R	R-TCGTAACATCAGGGAATGAA
H-CD80-F	F-AACATCTCAGAAGTGGAGTC	234
H-CD80-R	R- ATTTGGACCCAAGTAAGACC
H-IDO1-F	F-CTGGAACTGCCTCCTATTTT	162
H-IDO1-R	R-ATGATCGTGGATTTGGTGAA
