# Supplementary material for: MLK4 as an immune marker and its correlation with immune infiltration in Cervical squamous cell carcinoma and endocervical adenocarcinoma(CESC)
Source: PLoS One. 2023 Aug 18;18(8):e0290462. doi: 10.1371/journal.pone.0290462 (PMC10437903; doi:10.1371/journal.pone.0290462)
Supplement: S2 Table — (XLSX) [file pone.0290462.s002.xlsx]

## Sheet: Sheet1
Supplementary Table2. Differential expression of CESC
Tag	logFC	AveExpr	t	P.Value	adj.P.Val	B
ENSG00000069011	8.57846	6.6378	3.66928	0.000286021	0.00281101	0.144888
ENSG00000129514	8.50166	4.02602	3.9802	8.57e-05	0.00100609	1.25104
ENSG00000175793	7.80661	9.62524	3.30616	0.00105633	0.00836645	-1.22677
ENSG00000115507	7.73173	2.52577	8.69504	2.02e-16	1.59e-14	26.1482
ENSG00000109255	7.57902	3.04023	4.5256	8.58e-06	0.000133523	3.34317
ENSG00000261116	7.46918	3.72421	4.00663	7.71e-05	0.000916171	1.35004
ENSG00000043355	7.40428	2.14682	3.6308	0.000330198	0.00316437	0.0265153
ENSG00000176092	7.40362	4.63571	3.62647	0.000335555	0.00320761	0.0160711
ENSG00000147889	7.23247	6.72309	3.952	9.59e-05	0.00110753	1.10276
ENSG00000126787	7.23234	4.67646	9.63169	2.17e-19	2.44e-17	32.554
ENSG00000144045	7.19627	2.33443	5.28996	2.31e-07	5.12e-06	6.66633
ENSG00000165891	7.19071	3.86936	6.31302	9.41e-10	3.12e-08	11.7575
ENSG00000101057	7.18024	6.48292	7.10742	8.1e-12	3.66e-10	16.3089
ENSG00000066279	7.01891	5.18067	8.2199	5.55e-15	3.67e-13	23.0946
ENSG00000172818	7.01806	3.66528	4.35291	1.82e-05	0.000259471	2.65575
ENSG00000237289	6.99915	3.142	4.82555	2.19e-06	3.97e-05	4.59233
ENSG00000203499	6.99481	4.79664	5.79279	1.69e-08	4.5e-07	9.09853
ENSG00000186185	6.92293	4.61714	9.68109	1.5e-19	1.73e-17	32.9294
ENSG00000007968	6.8711	4.22953	6.31156	9.49e-10	3.14e-08	11.7699
ENSG00000139800	6.85503	1.09758	3.91321	0.000111876	0.00126237	0.993179
ENSG00000117650	6.82556	4.58148	9.73683	9.85e-20	1.16e-17	33.3327
ENSG00000143217	6.82548	6.48863	4.05104	6.44e-05	0.000787811	1.45979
ENSG00000136231	6.82205	0.915021	3.51925	0.000497278	0.00442384	-0.35602
ENSG00000163362	6.81499	5.09304	4.80614	2.4e-06	4.32e-05	4.51042
ENSG00000276043	6.78946	5.12028	8.38688	1.75e-15	1.24e-13	24.191
ENSG00000171848	6.78429	6.63941	7.85541	6.51e-14	3.83e-12	20.9091
ENSG00000145681	6.73222	0.233901	4.82362	2.21e-06	4e-05	4.58337
ENSG00000104413	6.71664	6.44215	8.81474	8.63e-17	7.03e-15	27.1877
ENSG00000147676	6.70039	7.65268	5.76908	1.92e-08	5.07e-07	9.01069
ENSG00000165304	6.68117	4.85865	9.16472	6.88e-18	6.28e-16	29.3899
ENSG00000279806	6.54682	1.92951	3.54961	0.000445291	0.00405998	-0.231683
ENSG00000127564	6.53133	4.9098	7.67439	2.15e-13	1.18e-11	19.6697
ENSG00000168143	6.53028	2.81019	3.64633	0.000311648	0.00301992	0.0942126
ENSG00000203995	6.52165	1.49244	4.70554	3.81e-06	6.53e-05	4.08492
ENSG00000189057	6.51648	4.68833	7.08048	9.58e-12	4.25e-10	16.0959
ENSG00000188910	6.46904	5.60673	3.25063	0.0012775	0.00979901	-1.22619
ENSG00000249082	6.46875	0.822127	3.66829	0.000287086	0.00281974	0.143415
ENSG00000273760	6.44695	-0.0698908	3.42577	0.00069526	0.00589362	-0.671621
ENSG00000168907	6.44055	1.85056	3.45159	0.000634255	0.00544481	-0.546922
ENSG00000273983	6.43982	0.395522	5.52478	6.97e-08	1.69e-06	7.79008
ENSG00000117399	6.43787	6.1311	8.24744	4.59e-15	3.09e-13	23.4059
ENSG00000223572	6.4333	2.77256	4.5759	6.86e-06	0.000109518	3.54839
ENSG00000164362	6.42525	-0.603397	5.86317	1.16e-08	3.14e-07	9.47305
ENSG00000167767	6.41038	5.43371	3.46108	0.000613108	0.00529618	-0.563306
ENSG00000100558	6.38472	4.56307	4.77328	2.79e-06	4.93e-05	4.37009
ENSG00000159166	6.38231	7.69546	4.52991	8.42e-06	0.000131331	3.27301
ENSG00000138180	6.36217	5.17048	7.70157	1.8e-13	9.94e-12	19.8658
ENSG00000183856	6.36204	5.59674	6.74555	7.42e-11	2.94e-09	14.218
ENSG00000106689	6.3523	0.982166	4.3649	1.73e-05	0.000248628	2.69712
ENSG00000178999	6.34516	4.99287	7.78894	1.01e-13	5.78e-12	20.3973
ENSG00000024526	6.33893	4.0053	8.56222	5.16e-16	3.91e-14	25.2844
ENSG00000256663	6.3379	0.0145462	7.51158	6.22e-13	3.23e-11	18.6933
ENSG00000123485	6.32826	4.21047	8.70902	1.83e-16	1.44e-14	26.2754
ENSG00000135451	6.32159	4.74699	9.09223	1.17e-17	1.05e-15	28.9151
ENSG00000129173	6.30531	3.63316	6.27536	1.17e-09	3.77e-08	11.5761
ENSG00000112984	6.30454	5.12269	7.09219	8.91e-12	3.99e-10	16.1937
ENSG00000111206	6.30233	5.59137	7.28737	2.61e-12	1.26e-10	17.3737
ENSG00000104892	6.26542	2.36867	3.54592	0.000451324	0.00409533	-0.236209
ENSG00000065328	6.2641	3.72923	8.82016	8.3e-17	6.8e-15	26.9782
ENSG00000051341	6.25202	4.01338	8.13534	9.88e-15	6.34e-13	22.5212
ENSG00000148773	6.24329	7.00234	7.28501	2.65e-12	1.27e-10	17.4475
ENSG00000083307	6.24038	5.69525	7.47735	7.76e-13	3.95e-11	18.534
ENSG00000230638	6.23901	0.0281109	4.7947	2.53e-06	4.53e-05	4.45991
ENSG00000180921	6.2157	6.91385	6.42552	4.92e-10	1.69e-08	12.4834
ENSG00000115884	6.2124	9.12593	4.69821	3.94e-06	6.73e-05	3.86567
ENSG00000132698	6.19873	6.54048	5.78925	1.72e-08	4.58e-07	9.11517
ENSG00000137203	6.18311	5.4435	4.42583	1.33e-05	0.000197166	2.92175
ENSG00000184363	6.16986	6.82741	4.72124	3.55e-06	6.13e-05	4.11054
ENSG00000139865	6.16432	-0.331622	4.96969	1.11e-06	2.14e-05	5.22212
ENSG00000088325	6.15829	6.56709	8.26289	4.13e-15	2.79e-13	23.5781
ENSG00000188064	6.15663	4.68164	3.61953	0.00034431	0.00327893	-0.0317266
ENSG00000143228	6.14707	4.3008	8.19959	6.37e-15	4.19e-13	22.9628
ENSG00000156970	6.14103	4.5659	8.04877	1.78e-14	1.11e-12	22.0179
ENSG00000101447	6.13711	4.93183	6.1473	2.41e-09	7.42e-08	10.9364
ENSG00000011426	6.13428	5.85242	6.37515	6.58e-10	2.23e-08	12.1811
ENSG00000109805	6.13165	4.45729	9.43018	9.76e-19	9.99e-17	31.242
ENSG00000169607	6.13031	3.74155	7.72879	1.51e-13	8.42e-12	19.9571
ENSG00000174371	6.12861	3.8164	9.71817	1.13e-19	1.33e-17	33.1898
ENSG00000103067	6.11247	5.39945	6.71524	8.9e-11	3.45e-09	14.0509
ENSG00000092853	6.10086	3.21518	6.01675	4.99e-09	1.44e-07	10.2185
ENSG00000137812	6.09835	4.26179	8.16548	8.05e-15	5.2e-13	22.7441
ENSG00000118193	6.09371	3.62779	7.7763	1.1e-13	6.26e-12	20.2462
ENSG00000093009	6.09022	4.49319	8.80249	9.41e-17	7.61e-15	26.9493
ENSG00000131747	6.08285	7.21584	7.21921	4.02e-12	1.89e-10	17.068
ENSG00000115163	6.07615	3.55389	8.91124	4.32e-17	3.65e-15	27.5919
ENSG00000234602	6.07317	-0.420944	6.76356	6.66e-11	2.65e-09	14.3057
ENSG00000184661	6.05823	3.53267	8.71337	1.78e-16	1.4e-14	26.2665
ENSG00000275713	6.02345	0.000193907	6.79372	5.55e-11	2.24e-09	14.4584
ENSG00000109674	6.01665	1.98812	7.36257	1.62e-12	8.02e-11	17.6696
ENSG00000175063	6.0049	5.84891	7.35179	1.74e-12	8.56e-11	17.7961
ENSG00000166803	6.00347	5.33273	6.73747	7.79e-11	3.06e-09	14.1774
ENSG00000175707	5.99272	4.32427	9.26778	3.24e-18	3.07e-16	30.1174
ENSG00000204949	5.97328	0.483175	3.36966	0.00084726	0.00697589	-0.822154
ENSG00000173212	5.9513	-1.08004	4.4519	1.19e-05	0.000178516	3.03045
ENSG00000039068	5.94778	8.10168	6.45062	4.25e-10	1.47e-08	12.6246
ENSG00000078900	5.9357	3.68173	4.29832	2.3e-05	0.000318934	2.43592
ENSG00000090889	5.90119	4.93271	8.87809	5.48e-17	4.54e-15	27.5226
ENSG00000131650	5.90062	1.76469	4.187	3.68e-05	0.00048294	2.01825
ENSG00000171320	5.89677	3.18684	8.09017	1.34e-14	8.53e-13	22.1981
ENSG00000279141	5.87923	0.387787	3.53723	0.00046584	0.00419851	-0.288044
ENSG00000129151	5.87818	0.081911	3.54551	0.000452001	0.00410024	-0.26888
ENSG00000089685	5.86731	5.73932	7.40225	1.26e-12	6.33e-11	18.104
ENSG00000090932	5.86545	-0.627468	4.76397	2.91e-06	5.12e-05	4.32727
ENSG00000105011	5.86379	5.67805	6.98023	1.78e-11	7.65e-10	15.5921
ENSG00000130701	5.84898	2.36371	5.31459	2.04e-07	4.58e-06	6.77427
ENSG00000183421	5.83796	5.29524	4.65533	4.79e-06	7.99e-05	3.86014
ENSG00000196747	5.833	-1.19495	7.7115	1.69e-13	9.36e-12	19.9405
ENSG00000136943	5.82034	4.98128	4.08492	5.61e-05	0.000698941	1.60167
ENSG00000129810	5.81547	2.75425	9.59499	2.86e-19	3.13e-17	32.2306
ENSG00000154839	5.78928	3.55861	7.76812	1.16e-13	6.59e-12	20.2095
ENSG00000072571	5.78377	4.00738	7.11774	7.6e-12	3.45e-10	16.3145
ENSG00000112742	5.78235	4.25874	8.58989	4.25e-16	3.24e-14	25.5371
ENSG00000134317	5.77821	5.12239	3.5578	0.000432158	0.00395875	-0.258791
ENSG00000089356	5.76628	8.12082	3.69758	0.000257157	0.00256887	0.00635457
ENSG00000075218	5.75597	4.16555	7.0932	8.85e-12	3.97e-10	16.1797
ENSG00000094804	5.75325	5.13283	9.40146	1.21e-18	1.21e-16	31.1726
ENSG00000168078	5.74892	3.97502	7.69153	1.92e-13	1.06e-11	19.7663
ENSG00000142273	5.68249	4.69558	3.72863	0.000228646	0.00231911	0.326015
ENSG00000137804	5.66242	6.15958	7.16642	5.6e-12	2.59e-10	16.7225
ENSG00000124657	5.66242	-1.35834	6.09171	3.29e-09	9.87e-08	10.6505
ENSG00000049283	5.6455	4.72623	5.23584	3.03e-07	6.54e-06	6.42762
ENSG00000165905	5.64319	3.7761	3.95387	9.52e-05	0.00110016	1.13915
ENSG00000135476	5.63996	4.66745	7.87735	5.62e-14	3.37e-12	20.9752
ENSG00000139734	5.63855	3.44367	6.61332	1.63e-10	6.03e-09	13.4252
ENSG00000165480	5.61938	3.59134	9.29458	2.66e-18	2.56e-16	30.2578
ENSG00000115297	5.6171	-0.39842	4.41354	1.4e-05	0.00020629	2.88351
ENSG00000204175	5.61122	0.787195	3.93753	0.000101612	0.00116526	1.09391
ENSG00000186193	5.61021	4.57173	5.78697	1.75e-08	4.63e-07	9.08732
ENSG00000188883	5.59811	0.87171	3.25238	0.00126991	0.0097482	-1.16448
ENSG00000096696	5.5958	9.26366	4.19748	3.53e-05	0.000464095	1.73052
ENSG00000078081	5.59387	4.68798	3.39848	0.000765693	0.00640141	-0.765491
ENSG00000133477	5.59323	3.97646	3.37867	0.000820907	0.00679758	-0.806748
ENSG00000163435	5.58325	7.73224	3.65103	0.000306227	0.00297349	-0.134122
ENSG00000168070	5.56446	-0.921635	3.82737	0.000156533	0.00168614	0.67421
ENSG00000162069	5.55916	4.4317	3.93449	0.000102844	0.00117617	1.05546
ENSG00000278023	5.54756	0.0613677	6.76358	6.66e-11	2.65e-09	14.2651
ENSG00000272666	5.52669	1.51183	3.74945	0.000211231	0.00217661	0.442797
ENSG00000035499	5.51131	3.35152	8.29142	3.39e-15	2.32e-13	23.5293
ENSG00000230453	5.48323	0.0175667	3.26024	0.00123639	0.00953791	-1.15738
ENSG00000197587	5.47871	-0.241323	3.53804	0.000464467	0.00418834	-0.290811
ENSG00000151725	5.44078	4.89454	6.27326	1.18e-09	3.81e-08	11.6225
ENSG00000255624	5.43471	-0.58292	6.09967	3.15e-09	9.5e-08	10.6787
ENSG00000131187	5.41729	3.05889	4.60868	5.92e-06	9.66e-05	3.68085
ENSG00000105357	5.3963	7.5259	3.2455	0.00129996	0.00995123	-1.44265
ENSG00000117724	5.38537	6.45098	7.16452	5.67e-12	2.62e-10	16.7364
ENSG00000130675	5.37679	-0.407999	4.31094	2.18e-05	0.000303717	2.48118
ENSG00000261104	5.36172	-1.13474	4.46143	1.14e-05	0.000172102	3.07069
ENSG00000261804	5.35584	-0.436004	4.13499	4.57e-05	0.000584589	1.80612
ENSG00000134690	5.34943	4.93758	9.10237	1.08e-17	9.78e-16	29.121
ENSG00000085999	5.34458	3.7211	8.29984	3.2e-15	2.2e-13	23.6254
ENSG00000164855	5.33894	4.41334	3.73626	0.000222111	0.00226644	0.35165
ENSG00000158402	5.33432	2.99611	8.17883	7.35e-15	4.79e-13	22.7911
ENSG00000076826	5.33364	4.16482	4.40398	1.46e-05	0.00021442	2.84067
ENSG00000152766	5.32996	3.32856	3.73937	0.000219501	0.00224735	0.385007
ENSG00000135127	5.31627	4.40754	5.30539	2.14e-07	4.77e-06	6.75146
ENSG00000136492	5.31539	3.9113	8.01433	2.24e-14	1.39e-12	21.8095
ENSG00000157456	5.31092	5.26939	7.33621	1.92e-12	9.4e-11	17.7084
ENSG00000237330	5.30308	1.52186	3.96752	9.02e-05	0.00104948	1.20898
ENSG00000276335	5.28493	-1.72841	3.31934	0.00100934	0.00806354	-1.00897
ENSG00000257829	5.27077	-1.75255	5.23915	2.98e-07	6.45e-06	6.44279
ENSG00000121152	5.25162	4.30146	8.68789	2.13e-16	1.67e-14	26.2427
ENSG00000167513	5.24506	5.4182	6.83379	4.36e-11	1.78e-09	14.7611
ENSG00000104147	5.24156	2.48052	7.98768	2.69e-14	1.65e-12	21.5435
ENSG00000169679	5.23574	4.68226	8.51292	7.29e-16	5.43e-14	25.1189
ENSG00000106327	5.22182	1.79083	4.3797	1.63e-05	0.000235582	2.76132
ENSG00000005001	5.20915	4.92841	3.53314	0.000472824	0.00425612	-0.356764
ENSG00000142945	5.20246	5.55872	8.51629	7.12e-16	5.34e-14	25.2425
ENSG00000085552	5.19693	5.16063	4.20761	3.38e-05	0.000446968	2.04736
ENSG00000261437	5.17187	0.51181	6.92736	2.46e-11	1.04e-09	15.1582
ENSG00000130762	5.16897	5.24373	5.19437	3.72e-07	7.9e-06	6.23212
ENSG00000237594	5.16581	-0.270676	5.36134	1.61e-07	3.68e-06	7.00519
ENSG00000157111	5.15979	1.62672	3.81937	0.000161463	0.00173249	0.683356
ENSG00000164611	5.14631	5.7577	6.00152	5.43e-09	1.56e-07	10.2074
ENSG00000131015	5.14147	2.52656	3.39386	0.000778257	0.00649217	-0.737437
ENSG00000187017	5.13299	4.70089	3.76437	0.000199523	0.00207496	0.432169
ENSG00000113645	5.12858	4.77281	4.39656	1.51e-05	0.000220794	2.79551
ENSG00000182010	5.11737	3.64221	4.77862	2.72e-06	4.82e-05	4.39178
ENSG00000171219	5.10945	5.37622	6.60492	1.72e-10	6.29e-09	13.4674
ENSG00000273036	5.10635	-1.08672	3.80468	0.000170897	0.00181514	0.599055
ENSG00000122952	5.09431	5.83166	6.68882	1.04e-10	3.96e-09	13.9543
ENSG00000262714	5.09293	0.601527	3.37252	0.000838818	0.00692515	-0.793583
ENSG00000125850	5.09045	2.87582	5.16589	4.28e-07	9.01e-06	6.1014
ENSG00000184292	5.07727	9.14048	3.72303	0.000233555	0.00236181	-0.0852394
ENSG00000130720	5.0764	-1.24232	3.27171	0.00118891	0.00924862	-1.14738
ENSG00000215784	5.07446	-0.223777	8.14534	9.23e-15	5.93e-13	22.5704
ENSG00000129195	5.07146	3.19498	6.2612	1.26e-09	4.06e-08	11.522
ENSG00000187951	5.05772	3.22863	7.50859	6.34e-13	3.28e-11	18.6395
ENSG00000159556	5.0534	-0.564019	3.73189	0.000225836	0.00229751	0.360049
ENSG00000085840	5.05192	3.92331	8.17655	7.46e-15	4.86e-13	22.8671
ENSG00000258661	5.04296	-0.551268	3.75755	0.000204801	0.00212114	0.449043
ENSG00000052344	5.03215	6.69207	5.39518	1.36e-07	3.15e-06	7.1428
ENSG00000108813	5.03098	0.484437	4.12452	4.77e-05	0.000607306	1.78111
ENSG00000186212	5.00124	1.9866	3.97974	8.59e-05	0.00100755	1.24774
ENSG00000179066	4.99901	0.0899989	3.74339	0.000216165	0.00222068	0.412363
ENSG00000167900	4.99258	6.77191	6.33315	8.38e-10	2.81e-08	11.9818
ENSG00000267374	4.98803	0.552483	3.48952	0.000553633	0.00485695	-0.423017
ENSG00000277619	4.9821	-2.0398	4.29596	2.33e-05	0.000321284	2.41184
ENSG00000189143	4.98137	7.38433	3.51775	0.000499978	0.00444266	-0.607543
ENSG00000137843	4.97547	-0.35653	6.10985	2.97e-09	9e-08	10.7138
ENSG00000233221	4.97174	-1.51241	4.53813	8.11e-06	0.000127012	3.38254
ENSG00000268307	4.96897	-0.437053	3.69112	0.000263488	0.00261834	0.22635
ENSG00000177602	4.96781	1.96867	7.87597	5.68e-14	3.4e-12	20.828
ENSG00000146410	4.9668	2.31478	7.91182	4.47e-14	2.7e-12	21.0766
ENSG00000214860	4.96079	-2.05781	4.3358	1.96e-05	0.000276406	2.56808
ENSG00000181885	4.95606	6.65705	4.39946	1.49e-05	0.000218451	2.71678
ENSG00000267123	4.94503	-1.54548	4.43635	1.27e-05	0.00018915	2.9698
ENSG00000274267	4.91944	-2.10184	6.28068	1.13e-09	3.68e-08	11.6505
ENSG00000207296	4.91632	-1.5837	3.48826	0.000556155	0.00486783	-0.470764
ENSG00000166851	4.9076	5.41078	7.40087	1.27e-12	6.37e-11	18.1325
ENSG00000138160	4.90561	5.53128	7.39685	1.3e-12	6.53e-11	18.1158
ENSG00000146670	4.89707	5.29948	7.73847	1.41e-13	7.94e-12	20.2135
ENSG00000263513	4.89309	-0.69254	7.4227	1.1e-12	5.58e-11	18.1119
ENSG00000198826	4.89099	4.79468	7.86465	6.12e-14	3.65e-12	20.9656
ENSG00000224984	4.88654	-2.13974	4.06076	6.19e-05	0.000762212	1.51571
ENSG00000123219	4.87196	3.75404	6.25016	1.35e-09	4.31e-08	11.4833
ENSG00000111665	4.85893	4.25764	7.51271	6.17e-13	3.21e-11	18.7409
ENSG00000227036	4.85704	4.35944	4.9241	1.38e-06	2.6e-05	5.01698
ENSG00000140832	4.85702	3.89831	6.75838	6.87e-11	2.73e-09	14.2835
ENSG00000226562	4.85591	-1.64291	3.2602	0.00123656	0.00953791	-1.18578
ENSG00000159337	4.85544	-0.893109	3.27407	0.00117937	0.00918065	-1.12266
ENSG00000164251	4.8506	4.31165	3.3328	0.000963349	0.00777725	-0.984726
ENSG00000186871	4.8448	2.75297	5.16657	4.26e-07	8.99e-06	6.10479
ENSG00000173239	4.83667	-0.716486	4.77988	2.71e-06	4.8e-05	4.39883
ENSG00000121621	4.83659	3.17236	7.72204	1.57e-13	8.78e-12	19.9592
ENSG00000100162	4.82595	4.06882	5.84542	1.27e-08	3.44e-07	9.38668
ENSG00000263745	4.82268	-2.20187	3.30725	0.00105238	0.00833729	-1.04615
ENSG00000272088	4.81058	-2.20554	6.0943	3.24e-09	9.74e-08	10.6639
ENSG00000197299	4.80447	3.52734	8.71913	1.7e-16	1.35e-14	26.4168
ENSG00000159399	4.79915	6.25265	4.04453	6.62e-05	0.000805658	1.35271
ENSG00000091651	4.79859	3.76182	7.81179	8.7e-14	5.01e-12	20.5584
ENSG00000170312	4.78245	5.9857	8.03399	1.97e-14	1.23e-12	22.1565
ENSG00000123473	4.78244	4.42705	7.95627	3.32e-14	2.02e-12	21.5232
ENSG00000166796	4.77824	-1.23608	3.24617	0.00129702	0.00993371	-1.21523
ENSG00000143476	4.77004	5.01411	8.23527	4.99e-15	3.32e-13	23.3767
ENSG00000171241	4.76832	3.88296	6.96624	1.94e-11	8.26e-10	15.4735
ENSG00000180071	4.76036	0.41337	3.84627	0.00014545	0.00158416	0.775689
ENSG00000255050	4.75706	-1.76283	5.4047	1.29e-07	3.02e-06	7.21878
ENSG00000141527	4.75447	2.85796	3.52105	0.000494034	0.00440142	-0.345094
ENSG00000185101	4.75285	4.46013	4.91232	1.46e-06	2.73e-05	4.96351
ENSG00000149418	4.74451	7.73871	5.89349	9.81e-09	2.69e-07	9.57715
ENSG00000272141	4.74239	2.03608	4.33228	1.99e-05	0.000280353	2.57185
ENSG00000275393	4.74074	-1.53357	4.16799	3.99e-05	0.000517115	1.92382
ENSG00000268204	4.73144	-0.909227	5.69588	2.84e-08	7.34e-07	8.61911
ENSG00000140284	4.73116	1.71585	3.45857	0.000618643	0.00533773	-0.525305
ENSG00000134709	4.72385	4.77721	5.37224	1.52e-07	3.5e-06	7.067
ENSG00000274641	4.72069	-1.76543	5.64725	3.67e-08	9.35e-07	8.39158
ENSG00000225077	4.72041	-1.47407	6.37648	6.53e-10	2.22e-08	12.1565
ENSG00000218358	4.71939	-1.76648	6.16552	2.17e-09	6.74e-08	11.0349
ENSG00000257084	4.71714	1.07685	5.28531	2.36e-07	5.24e-06	6.63749
ENSG00000237649	4.71478	5.74463	7.47925	7.66e-13	3.91e-11	18.6434
ENSG00000174788	4.70361	0.062025	4.86448	1.82e-06	3.37e-05	4.76118
ENSG00000171208	4.69737	4.6941	4.85756	1.88e-06	3.47e-05	4.71954
ENSG00000196866	4.69503	-1.08077	5.56393	5.69e-08	1.41e-06	7.9757
ENSG00000117595	4.68737	7.63418	3.91868	0.000109487	0.00123862	0.747081
ENSG00000261488	4.68245	0.337479	5.7599	2.02e-08	5.32e-07	8.91264
ENSG00000224854	4.67808	-1.81691	5.45923	9.78e-08	2.33e-06	7.47868
ENSG00000187583	4.66102	2.44695	3.45602	0.000624313	0.00537616	-0.548653
ENSG00000166145	4.66041	7.55799	7.13985	6.62e-12	3.04e-10	16.6132
ENSG00000233217	4.64997	-1.82854	3.67013	0.000285109	0.00280387	0.131367
ENSG00000250081	4.6381	-1.88382	6.00044	5.46e-09	1.57e-07	10.1735
ENSG00000100167	4.62968	2.49044	3.31681	0.00101822	0.00811107	-0.985942
ENSG00000087586	4.61818	4.74497	7.31897	2.14e-12	1.04e-10	17.6136
ENSG00000258884	4.60441	-1.88003	5.35059	1.7e-07	3.87e-06	6.96275
ENSG00000253417	4.60287	-1.19056	3.37262	0.000838516	0.00692453	-0.820441
ENSG00000129354	4.60165	5.64524	6.02938	4.65e-09	1.35e-07	10.3547
ENSG00000279468	4.59137	-1.59572	5.10566	5.75e-07	1.17e-05	5.831
ENSG00000162062	4.58514	3.48478	7.1736	5.36e-12	2.49e-10	16.6744
ENSG00000106462	4.58241	5.24149	6.68842	1.05e-10	3.97e-09	13.9486
ENSG00000133808	4.58095	0.19071	4.26033	2.71e-05	0.00036686	2.29667
ENSG00000262979	4.57532	-2.43944	5.85253	1.23e-08	3.32e-07	9.41883
ENSG00000163009	4.56551	-0.145609	4.82487	2.2e-06	3.98e-05	4.59092
ENSG00000168528	4.55972	7.07161	3.81596	0.000163606	0.00175116	0.41642
ENSG00000254973	4.55204	-1.21937	6.2963	1.04e-09	3.4e-08	11.7123
ENSG00000135069	4.54338	4.83474	3.92156	0.000108247	0.0012278	0.964045
ENSG00000184995	4.53973	-0.684237	3.3378	0.000946787	0.00766865	-0.915498
ENSG00000127423	4.5169	2.73343	7.86449	6.13e-14	3.65e-12	20.8366
ENSG00000234614	4.50471	1.20913	3.9536	9.53e-05	0.00110095	1.15649
ENSG00000134716	4.48826	1.81056	3.47659	0.000579973	0.00505593	-0.474009
ENSG00000060140	4.47853	2.80305	4.3906	1.55e-05	0.000225809	2.79332
ENSG00000185467	4.46718	-1.41634	4.34414	1.89e-05	0.000267932	2.60955
ENSG00000145103	4.46249	2.89843	4.24592	2.88e-05	0.000387792	2.22563
ENSG00000180066	4.4565	-1.42154	4.26466	2.66e-05	0.000361488	2.30063
ENSG00000130545	4.43839	3.73674	5.81899	1.47e-08	3.95e-07	9.25424
ENSG00000101003	4.42064	4.81712	7.27394	2.85e-12	1.36e-10	17.3569
ENSG00000267733	4.41529	-2.60022	4.02534	7.15e-05	0.000860054	1.3847
ENSG00000111247	4.40826	3.80569	6.85414	3.85e-11	1.59e-09	14.8414
ENSG00000249007	4.40324	0.501977	3.33511	0.000955686	0.00772796	-0.902494
ENSG00000253313	4.39409	3.09911	4.71282	3.69e-06	6.34e-05	4.11094
ENSG00000163467	4.39267	-1.54631	8.03211	1.99e-14	1.24e-12	21.9046
ENSG00000101412	4.3844	5.17227	5.96645	6.58e-09	1.87e-07	10.0255
ENSG00000246465	4.38219	-1.01824	3.94054	0.000100405	0.00115348	1.09752
ENSG00000077152	4.38061	4.59039	8.06692	1.57e-14	9.88e-13	22.2822
ENSG00000115339	4.37347	5.38688	4.37704	1.64e-05	0.000237622	2.66725
ENSG00000163808	4.37176	3.86124	6.08493	3.42e-09	1.02e-07	10.6248
ENSG00000240498	4.36926	1.18632	4.69064	4.08e-06	6.93e-05	4.02256
ENSG00000250685	4.3606	-2.65934	3.34903	0.000910521	0.00742436	-0.916611
ENSG00000163888	4.35649	0.0675733	3.78536	0.000184095	0.00193973	0.564281
ENSG00000179846	4.35079	-0.0412771	3.71871	0.000237409	0.00239441	0.335257
ENSG00000263893	4.3463	-0.908825	4.42014	1.36e-05	0.00020133	2.91643
ENSG00000128578	4.34468	2.74842	4.04059	6.72e-05	0.000816007	1.4525
ENSG00000204860	4.33984	0.343832	3.74235	0.000217021	0.00222653	0.41866
ENSG00000100526	4.33974	3.90188	6.37502	6.59e-10	2.23e-08	12.1746
ENSG00000157992	4.32607	4.76692	4.30833	2.21e-05	0.000306462	2.42063
ENSG00000006432	4.32584	3.81402	4.93082	1.33e-06	2.53e-05	5.04736
ENSG00000051180	4.32188	3.86671	6.77613	6.18e-11	2.49e-09	14.4031
ENSG00000111012	4.29648	1.85309	4.57829	6.78e-06	0.000108695	3.55616
ENSG00000025708	4.28904	7.25171	3.36007	0.000876148	0.00717681	-1.17259
ENSG00000268287	4.28504	-2.72613	4.11701	4.92e-05	0.000623227	1.72603
ENSG00000167880	4.27691	6.71274	3.59403	0.000378336	0.00354937	-0.339815
ENSG00000134057	4.26574	6.1378	7.20223	4.47e-12	2.09e-10	16.989
ENSG00000164045	4.26185	3.56406	6.30922	9.61e-10	3.18e-08	11.8105
ENSG00000275234	4.24967	2.89663	5.13628	4.95e-07	1.03e-05	5.96991
ENSG00000258689	4.24305	-1.8514	3.40263	0.000754581	0.00632417	-0.736506
ENSG00000274173	4.24202	2.3177	3.88213	0.000126431	0.00140427	0.882982
ENSG00000138778	4.23539	4.30678	5.92116	8.44e-09	2.34e-07	9.78507
ENSG00000154920	4.2337	2.60206	7.2134	4.17e-12	1.96e-10	16.8823
ENSG00000187741	4.22987	4.5337	6.63864	1.41e-10	5.23e-09	13.6555
ENSG00000164695	4.22801	3.91333	5.96306	6.71e-09	1.89e-07	9.99592
ENSG00000076382	4.22445	5.31129	8.24354	4.72e-15	3.16e-13	23.5113
ENSG00000267709	4.2185	-2.30826	3.3502	0.000906828	0.00740219	-0.9094
ENSG00000135378	4.21767	5.76111	4.05747	6.28e-05	0.000770939	1.39425
ENSG00000242136	4.20838	-2.80347	4.17903	3.81e-05	0.000496032	1.96083
ENSG00000169258	4.2051	3.37197	5.07979	6.52e-07	1.32e-05	5.71398
ENSG00000167306	4.19962	5.13185	3.85586	0.000140113	0.00153539	0.693356
ENSG00000170442	4.18639	1.22596	3.94871	9.72e-05	0.00112002	1.13569
ENSG00000225431	4.18151	-2.33178	3.39817	0.000766515	0.00640476	-0.758957
ENSG00000176890	4.18103	5.52068	6.35372	7.45e-10	2.5e-08	12.0957
ENSG00000102554	4.17966	7.85027	4.37439	1.66e-05	0.000240016	2.43837
ENSG00000167964	4.17655	1.53776	3.6667	0.000288805	0.00283264	0.150206
ENSG00000113368	4.17362	6.39527	6.42378	4.97e-10	1.71e-08	12.4761
ENSG00000196584	4.17267	2.81452	6.98656	1.71e-11	7.38e-10	15.5686
ENSG00000196407	4.16517	2.04341	3.55355	0.000438934	0.00400923	-0.234991
ENSG00000132182	4.16106	6.51409	5.22553	3.19e-07	6.86e-06	6.30522
ENSG00000278677	4.14812	-2.33449	6.19884	1.8e-09	5.66e-08	11.2109
ENSG00000162073	4.13665	4.57274	5.90763	9.09e-09	2.5e-07	9.71926
ENSG00000225345	4.13362	-1.96149	4.16177	4.09e-05	0.000529289	1.90223
ENSG00000068489	4.12677	4.32696	6.25775	1.29e-09	4.14e-08	11.5578
ENSG00000179934	4.12087	-2.89488	4.35305	1.82e-05	0.000259433	2.63623
ENSG00000248323	4.11803	-2.05928	3.78716	0.000182828	0.00192905	0.538107
ENSG00000253477	4.11457	-2.89783	3.25607	0.00125406	0.00965822	-1.20242
ENSG00000145386	4.11262	5.09404	6.67194	1.15e-10	4.37e-09	13.8646
ENSG00000266036	4.10453	0.70296	3.89459	0.000120393	0.0013445	0.947036
ENSG00000131183	4.08776	-2.92676	3.53721	0.000465872	0.00419851	-0.31507
ENSG00000152253	4.07765	3.05424	7.55943	4.56e-13	2.4e-11	18.9968
ENSG00000170484	4.06943	-2.94234	3.53948	0.000462036	0.00417632	-0.30762
ENSG00000131885	4.06376	-2.07011	3.38825	0.00079377	0.00659804	-0.781287
ENSG00000272183	4.0634	-1.54207	6.22813	1.53e-09	4.84e-08	11.3421
ENSG00000113810	4.05112	6.12017	4.20803	3.37e-05	0.000446384	1.94288
ENSG00000140451	4.05102	3.16635	5.52836	6.84e-08	1.67e-06	7.81286
ENSG00000198901	4.04866	6.15226	6.28364	1.11e-09	3.63e-08	11.7071
ENSG00000123975	4.0452	5.25641	6.5484	2.4e-10	8.55e-09	13.1729
ENSG00000124575	4.03123	-2.09559	4.78635	2.63e-06	4.7e-05	4.42469
ENSG00000140534	4.02374	3.93824	5.38953	1.4e-07	3.23e-06	7.14995
ENSG00000277157	4.02341	-2.98508	6.63964	1.4e-10	5.2e-09	13.6137
ENSG00000175305	4.01909	2.61055	4.3122	2.17e-05	0.00030241	2.48221
ENSG00000274825	4.01629	-1.44478	6.48133	3.55e-10	1.24e-08	12.699
ENSG00000205358	4.01493	-0.848681	3.33957	0.000940988	0.00763388	-0.901895
ENSG00000265415	4.01425	0.767709	4.79415	2.53e-06	4.54e-05	4.45902
ENSG00000162398	4.00053	-2.12367	3.78889	0.000181614	0.00191891	0.546381
ENSG00000156711	3.99633	6.35029	6.61048	1.66e-10	6.12e-09	13.5231
ENSG00000188112	3.992	5.40657	3.84017	0.000148946	0.00161586	0.606395
ENSG00000163293	3.98997	2.52413	3.86752	0.000133876	0.00147431	0.824015
ENSG00000105173	3.98257	3.55802	6.04289	4.32e-09	1.26e-07	10.4067
ENSG00000104738	3.98031	7.38137	8.51387	7.24e-16	5.41e-14	25.4498
ENSG00000071539	3.97543	4.49543	5.22409	3.21e-07	6.91e-06	6.36592
ENSG00000131153	3.97399	4.79542	5.91738	8.62e-09	2.38e-07	9.77129
ENSG00000161888	3.9679	4.07122	5.38196	1.45e-07	3.35e-06	7.11337
ENSG00000214146	3.96708	-3.0385	5.0739	6.71e-07	1.35e-05	5.68754
ENSG00000242396	3.9669	-2.32026	6.72812	8.24e-11	3.21e-09	14.0986
ENSG00000256940	3.96234	0.665754	3.92437	0.000107048	0.00121692	1.05206
ENSG00000176884	3.95254	-1.54167	3.76192	0.000201406	0.00209168	0.466565
ENSG00000065361	3.95225	6.67531	4.54713	7.8e-06	0.00012266	3.24631
ENSG00000181418	3.94964	-1.60574	3.47182	0.000589986	0.00512411	-0.500224
ENSG00000132677	3.94849	-2.52453	3.8255	0.00015767	0.00169598	0.667996
ENSG00000273272	3.94646	-2.24113	4.60679	5.97e-06	9.74e-05	3.66737
ENSG00000008323	3.94444	3.79717	3.4793	0.000574371	0.00500996	-0.535004
ENSG00000137807	3.94177	5.04497	6.62439	1.53e-10	5.66e-09	13.5976
ENSG00000229950	3.94112	-0.361243	5.96377	6.68e-09	1.89e-07	9.93629
ENSG00000154914	3.93516	3.14339	4.42917	1.31e-05	0.000194792	2.93609
ENSG00000259240	3.93264	-3.07906	3.37703	0.000825657	0.00683227	-0.828948
ENSG00000188610	3.92503	0.400758	5.54143	6.39e-08	1.57e-06	7.84409
ENSG00000260459	3.92461	-0.421638	5.09277	6.12e-07	1.24e-05	5.76378
ENSG00000261183	3.92054	2.9782	5.23878	2.98e-07	6.45e-06	6.44121
ENSG00000121211	3.91855	2.42721	5.80733	1.57e-08	4.19e-07	9.18199
ENSG00000277224	3.91363	-2.57009	5.31224	2.07e-07	4.63e-06	6.78265
ENSG00000147614	3.8996	-2.37612	4.03679	6.83e-05	0.000826687	1.43279
ENSG00000075643	3.89719	4.1655	3.32437	0.000991913	0.00795362	-1.04736
ENSG00000270168	3.89464	-3.10484	3.46605	0.0006023	0.00521319	-0.546035
ENSG00000280587	3.89038	-0.472966	3.71625	0.000239636	0.00241048	0.326957
ENSG00000131019	3.88604	-0.598791	3.69605	0.000258637	0.00258111	0.257434
ENSG00000241484	3.87681	0.0209538	4.06664	6.05e-05	0.000747226	1.57011
ENSG00000142765	3.87455	5.41807	3.50248	0.000528374	0.00466633	-0.565755
ENSG00000111199	3.87155	3.72233	3.29018	0.00111602	0.00878651	-1.1314
ENSG00000160606	3.87046	2.71813	4.97969	1.06e-06	2.06e-05	5.26659
ENSG00000270460	3.86617	-2.1383	3.43897	0.000663427	0.00566323	-0.61694
ENSG00000225506	3.86571	-2.65163	4.88608	1.65e-06	3.06e-05	4.85454
ENSG00000186603	3.86419	2.00648	3.43005	0.000684788	0.00581457	-0.638445
ENSG00000008300	3.85888	4.11349	3.24851	0.00128675	0.00985753	-1.27617
ENSG00000264859	3.85648	-2.14166	5.90199	9.37e-09	2.57e-07	9.65944
ENSG00000276272	3.85389	-3.15144	6.38478	6.22e-10	2.12e-08	12.2112
ENSG00000073111	3.85077	7.2441	6.0993	3.15e-09	9.51e-08	10.6533
ENSG00000255120	3.84176	-3.16412	4.18578	3.7e-05	0.00048479	1.98659
ENSG00000125731	3.84114	4.56171	4.58955	6.45e-06	0.000104228	3.55348
ENSG00000222017	3.83572	-3.17598	3.76315	0.000200459	0.00208326	0.446978
ENSG00000114346	3.83454	6.12059	5.48663	8.49e-08	2.04e-06	7.5664
ENSG00000205890	3.82817	0.323494	3.45378	0.00062931	0.00541307	-0.532964
ENSG00000119969	3.82386	4.97541	6.39036	6.03e-10	2.06e-08	12.2949
ENSG00000253972	3.82305	-3.18673	5.04704	7.64e-07	1.52e-05	5.56671
ENSG00000276368	3.81924	-3.1903	4.33841	1.94e-05	0.000273838	2.57849
ENSG00000167642	3.81857	8.90318	6.5564	2.29e-10	8.19e-09	13.0683
ENSG00000140525	3.81086	5.88843	7.51674	6.02e-13	3.13e-11	18.9206
ENSG00000171017	3.80439	-0.390687	3.71714	0.000238831	0.00240406	0.331686
ENSG00000144354	3.80382	5.34153	4.34751	1.87e-05	0.000264702	2.52476
ENSG00000159261	3.80151	-1.50715	3.28886	0.0011211	0.00881963	-1.06691
ENSG00000214733	3.79991	-1.45838	4.07795	5.77e-05	0.000716191	1.6006
ENSG00000228917	3.7811	-3.22646	5.08952	6.22e-07	1.26e-05	5.75807
ENSG00000107593	3.78008	-2.22315	4.78126	2.69e-06	4.78e-05	4.40351
ENSG00000137309	3.76967	7.89611	5.50416	7.76e-08	1.87e-06	7.51413
ENSG00000230650	3.76075	-2.7548	3.81841	0.00016206	0.00173706	0.642658
ENSG00000258593	3.74589	-3.25692	6.57031	2.11e-10	7.58e-09	13.228
ENSG00000175643	3.74391	5.01619	4.54854	7.75e-06	0.000122142	3.36209
ENSG00000146904	3.73142	4.63839	4.59267	6.36e-06	0.00010294	3.56112
ENSG00000144130	3.72562	-2.75045	5.16748	4.25e-07	8.96e-06	6.11255
ENSG00000262772	3.7218	-2.39965	3.62417	0.000338425	0.00323098	-0.0156263
ENSG00000161800	3.71915	5.68241	7.54125	5.13e-13	2.69e-11	19.0687
ENSG00000278987	3.71408	-2.40776	5.80557	1.58e-08	4.22e-07	9.17436
ENSG00000125319	3.71055	3.34644	6.55828	2.26e-10	8.11e-09	13.1823
ENSG00000263325	3.70717	-3.29641	4.14005	4.47e-05	0.000574933	1.81294
ENSG00000075702	3.6969	4.15094	5.3204	1.98e-07	4.47e-06	6.81878
ENSG00000139618	3.69677	3.51025	6.05985	3.93e-09	1.16e-07	10.5004
ENSG00000105467	3.69558	-2.59109	4.96706	1.12e-06	2.16e-05	5.21086
ENSG00000261286	3.68977	-0.749614	3.87075	0.000132197	0.00145863	0.861225
ENSG00000263718	3.67423	-2.26152	4.27732	2.52e-05	0.000344936	2.34781
ENSG00000221955	3.67184	3.45438	3.35754	0.000883914	0.00723652	-0.918667
ENSG00000162063	3.66617	4.81958	6.03365	4.54e-09	1.32e-07	10.3772
ENSG00000142675	3.6638	4.64048	5.53874	6.48e-08	1.59e-06	7.86316
ENSG00000261189	3.66085	1.14638	3.81558	0.000163845	0.0017531	0.658613
ENSG00000142731	3.66076	3.90434	6.16873	2.14e-09	6.64e-08	11.0824
ENSG00000099194	3.65898	7.88732	3.31847	0.00101238	0.00807904	-1.44151
ENSG00000226659	3.65483	-2.11352	3.73257	0.00022525	0.00229232	0.360202
ENSG00000111331	3.64561	6.71049	3.62783	0.000333864	0.00319346	-0.280558
ENSG00000262152	3.64265	-2.86713	3.48852	0.000555636	0.00486685	-0.470186
ENSG00000170684	3.63745	2.12012	4.48972	1.01e-05	0.00015427	3.18998
ENSG00000152669	3.63651	2.19235	3.25464	0.00126022	0.0096909	-1.19195
ENSG00000160957	3.63186	5.15331	5.67546	3.17e-08	8.13e-07	8.5329
ENSG00000254670	3.62864	-2.85082	3.58494	0.000391221	0.00363903	-0.153918
ENSG00000029153	3.62414	5.37091	3.45698	0.000622155	0.00536037	-0.727677
ENSG00000259153	3.62048	0.91369	4.39605	1.51e-05	0.000221171	2.82283
ENSG00000214900	3.62043	0.510531	4.94596	1.24e-06	2.37e-05	5.11452
ENSG00000216331	3.61695	-1.97358	4.04832	6.51e-05	0.000795292	1.48707
ENSG00000232850	3.6159	-2.01223	4.4509	1.19e-05	0.000179162	3.03682
ENSG00000278954	3.60736	-2.18115	3.84978	0.000143477	0.00156548	0.767443
ENSG00000109062	3.60693	7.25795	4.1139	4.98e-05	0.00062994	1.41076
ENSG00000165935	3.60032	-0.651858	3.88468	0.000125171	0.00139273	0.911913
ENSG00000260899	3.59919	-2.26205	5.12447	5.24e-07	1.08e-05	5.91514
ENSG00000156802	3.59903	6.07701	5.99273	5.7e-09	1.62e-07	10.1352
ENSG00000128408	3.59871	2.90485	3.59698	0.000374245	0.00351687	-0.126332
ENSG00000236008	3.59124	-1.57777	3.24457	0.00130408	0.0099777	-1.19797
ENSG00000278828	3.58945	2.03084	3.64035	0.000318678	0.00307334	0.0421707
ENSG00000224387	3.58242	-3.42135	3.64896	0.000308609	0.00299332	0.0564996
ENSG00000097046	3.58182	4.37663	6.52127	2.81e-10	9.96e-09	13.0135
ENSG00000267706	3.57972	-3.42041	3.33396	0.000959502	0.00775304	-0.963317
ENSG00000165244	3.57654	3.98905	5.38044	1.46e-07	3.37e-06	7.10425
ENSG00000046604	3.57371	6.8915	4.24028	2.95e-05	0.000395719	1.94563
ENSG00000141682	3.57349	4.3671	3.56362	0.000423053	0.00389397	-0.306183
ENSG00000198976	3.5734	-1.87333	3.89899	0.000118329	0.00132631	0.947243
ENSG00000162757	3.57155	3.3282	3.31376	0.00102898	0.00818298	-1.05207
ENSG00000272954	3.56964	-2.70722	4.67131	4.46e-06	7.48e-05	3.93621
ENSG00000186047	3.568	-1.63761	4.93302	1.32e-06	2.5e-05	5.0603
ENSG00000166451	3.56652	4.02065	6.17785	2.03e-09	6.33e-08	11.1351
ENSG00000258279	3.56169	-2.04921	3.73305	0.000224835	0.00228886	0.365336
ENSG00000144395	3.55273	1.94271	5.9329	7.91e-09	2.21e-07	9.81524
ENSG00000271795	3.54255	-0.72694	3.58955	0.000384641	0.0035899	-0.0956664
ENSG00000114529	3.54062	3.27692	4.26357	2.67e-05	0.000362834	2.27055
ENSG00000196787	3.5401	1.05088	4.38636	1.58e-05	0.000229663	2.78338
ENSG00000276903	3.52333	-3.48018	4.56199	7.3e-06	0.000115875	3.47912
ENSG00000233493	3.52098	2.10115	3.70638	0.000248751	0.00249309	0.262969
ENSG00000163545	3.51854	4.13271	3.71807	0.000237992	0.00239928	0.22766
ENSG00000163694	3.51755	5.60808	4.36357	1.74e-05	0.000249707	2.54748
ENSG00000163814	3.50678	6.30988	4.39801	1.5e-05	0.000219726	2.62617
ENSG00000215845	3.50458	4.77294	4.7092	3.75e-06	6.44e-05	4.03828
ENSG00000225932	3.50329	-2.96781	3.69477	0.000259888	0.00259019	0.215327
ENSG00000271936	3.50193	0.833091	6.47892	3.6e-10	1.26e-08	12.6675
ENSG00000205704	3.50185	-1.71156	4.73897	3.27e-06	5.7e-05	4.22558
ENSG00000013810	3.50151	6.15382	6.13852	2.53e-09	7.74e-08	10.9039
ENSG00000111602	3.50056	6.26513	7.07673	9.81e-12	4.35e-10	16.2399
ENSG00000197153	3.49121	-3.51251	4.87024	1.78e-06	3.29e-05	4.78494
ENSG00000227375	3.48542	-1.79553	3.84798	0.000144486	0.00157478	0.769454
ENSG00000257913	3.48542	-1.57829	4.61258	5.82e-06	9.51e-05	3.69788
ENSG00000233487	3.47967	-1.54368	4.10539	5.16e-05	0.000648571	1.70546
ENSG00000152939	3.47424	4.13865	6.51378	2.94e-10	1.04e-08	12.9686
ENSG00000164109	3.47269	4.7457	5.96353	6.69e-09	1.89e-07	10.0096
ENSG00000181649	3.46972	4.15221	3.38826	0.000793741	0.00659804	-0.870634
ENSG00000178295	3.46293	4.53395	6.26888	1.21e-09	3.89e-08	11.6313
ENSG00000232815	3.46234	-0.491849	3.74136	0.000217845	0.00223265	0.415634
ENSG00000261000	3.45946	-3.54611	4.2441	2.9e-05	0.000390257	2.21058
ENSG00000207607	3.45306	-3.54882	3.63198	0.000328756	0.00315353	-0.000621836
ENSG00000225556	3.44815	0.238894	4.56471	7.21e-06	0.000114594	3.50249
ENSG00000102384	3.4415	2.83677	6.07035	3.71e-09	1.1e-07	10.5457
ENSG00000169750	3.41093	2.91741	3.35471	0.000892662	0.00729635	-0.914952
ENSG00000261061	3.41076	2.91597	5.137	4.93e-07	1.03e-05	5.97288
ENSG00000197670	3.40898	-1.65604	4.97901	1.06e-06	2.06e-05	5.26177
ENSG00000118242	3.40856	4.23692	4.23267	3.04e-05	0.000406974	2.10992
ENSG00000146955	3.40388	-2.36752	3.5222	0.000491988	0.00438834	-0.344126
ENSG00000164087	3.40226	3.735	4.98059	1.05e-06	2.05e-05	5.25745
ENSG00000139438	3.40172	1.90839	4.13747	4.52e-05	0.000579861	1.8127
ENSG00000263786	3.40166	-2.71345	4.98621	1.02e-06	2e-05	5.29582
ENSG00000163507	3.40047	3.93268	5.52928	6.81e-08	1.66e-06	7.82194
ENSG00000224186	3.39727	0.534554	3.39016	0.00078846	0.00656647	-0.742723
ENSG00000147536	3.39153	3.19999	4.69157	4.06e-06	6.91e-05	4.00958
ENSG00000135525	3.38409	5.06709	4.78551	2.64e-06	4.71e-05	4.34991
ENSG00000174871	3.38185	1.23057	3.34942	0.000909298	0.00741837	-0.883986
ENSG00000241322	3.38036	-2.01077	3.4375	0.000666904	0.00568655	-0.605793
ENSG00000175318	3.37595	1.65146	3.59388	0.000378547	0.00354937	-0.109242
ENSG00000076944	3.37453	5.44903	6.9403	2.28e-11	9.61e-10	15.4327
ENSG00000230337	3.37052	-1.48249	5.5278	6.86e-08	1.67e-06	7.78801
ENSG00000233175	3.37051	-0.612805	4.3494	1.85e-05	0.000262799	2.64309
ENSG00000184445	3.36927	5.38329	6.55433	2.32e-10	8.28e-09	13.2103
ENSG00000111424	3.368	4.91511	4.04691	6.55e-05	0.000799201	1.35639
ENSG00000160949	3.36173	4.96644	6.12677	2.7e-09	8.24e-08	10.8683
ENSG00000260418	3.3608	0.709405	4.01222	7.54e-05	0.00090106	1.36245
ENSG00000183150	3.35927	0.163538	3.48908	0.000554513	0.00486187	-0.424147
ENSG00000138346	3.35593	3.20786	5.72015	2.5e-08	6.5e-07	8.76321
ENSG00000279191	3.35027	-2.92784	5.25683	2.73e-07	5.97e-06	6.5237
ENSG00000265800	3.34857	-2.40916	5.53585	6.58e-08	1.61e-06	7.83969
ENSG00000143126	3.34642	6.61987	3.92313	0.000107577	0.00122156	0.734947
ENSG00000116133	3.34583	8.40799	4.67422	4.4e-06	7.4e-05	3.57172
ENSG00000227496	3.34157	-3.17214	3.26906	0.00119973	0.00931205	-1.15908
ENSG00000112812	3.34094	3.61524	3.42517	0.00069676	0.0059014	-0.729009
ENSG00000070882	3.34006	4.98909	5.17424	4.11e-07	8.69e-06	6.1037
ENSG00000277089	3.33977	-3.66283	3.59934	0.000370997	0.00349043	-0.109729
ENSG00000237857	3.33914	0.316031	5.72071	2.49e-08	6.49e-07	8.72375
ENSG00000260593	3.33636	-3.66597	4.83507	2.09e-06	3.83e-05	4.63226
ENSG00000189159	3.32809	6.94365	5.56242	5.73e-08	1.42e-06	7.8493
ENSG00000270149	3.32424	-1.80817	4.11532	4.95e-05	0.000626544	1.74188
ENSG00000181544	3.32007	1.24984	6.48314	3.52e-10	1.23e-08	12.7113
ENSG00000217801	3.317	1.19405	3.63147	0.000329385	0.00315856	0.0234928
ENSG00000260677	3.3133	-3.68864	3.43572	0.000671126	0.00571774	-0.64312
ENSG00000260976	3.31137	-3.69008	3.38755	0.000795709	0.00661054	-0.795788
ENSG00000270882	3.31073	-1.92073	3.77101	0.000194518	0.00203335	0.502727
ENSG00000272189	3.30391	-0.621709	3.95557	9.46e-05	0.00109399	1.1662
ENSG00000233818	3.29864	-0.922025	3.71057	0.00024484	0.00245713	0.309259
ENSG00000144554	3.29768	4.44282	6.13502	2.58e-09	7.89e-08	10.9134
ENSG00000122966	3.28719	4.98519	6.32294	8.89e-10	2.96e-08	11.9268
ENSG00000258643	3.28672	-1.46091	4.20339	3.44e-05	0.00045433	2.07723
ENSG00000180596	3.2796	0.992265	3.26664	0.00120969	0.00936631	-1.13516
ENSG00000237522	3.27693	-0.574421	3.96616	9.07e-05	0.001054	1.20438
ENSG00000269915	3.27586	-3.00194	4.06376	6.12e-05	0.000754194	1.53265
ENSG00000236384	3.27113	-2.81146	3.33834	0.000945005	0.00765913	-0.937374
ENSG00000271013	3.26851	-3.73399	3.52956	0.000479017	0.00429864	-0.340027
ENSG00000064687	3.26746	4.72935	4.01019	7.6e-05	0.000906691	1.22788
ENSG00000232732	3.26456	-3.7372	4.68646	4.16e-06	7.05e-05	3.99753
ENSG00000102890	3.26383	4.7825	4.37362	1.67e-05	0.00024047	2.62995
ENSG00000108375	3.25992	3.92395	3.57483	0.000406026	0.00375834	-0.261901
ENSG00000241634	3.25631	-1.46816	3.79728	0.000175838	0.00186307	0.601256
ENSG00000006453	3.25607	5.83696	6.2841	1.11e-09	3.62e-08	11.6962
ENSG00000158486	3.25129	-0.602622	3.29497	0.0010978	0.00866244	-1.02467
ENSG00000165490	3.24575	3.00134	4.61952	5.64e-06	9.28e-05	3.70688
ENSG00000149926	3.24225	-1.82062	3.97605	8.72e-05	0.00102018	1.23027
ENSG00000163624	3.23449	4.75815	5.43582	1.1e-07	2.6e-06	7.34772
ENSG00000231831	3.22336	-3.25238	5.01536	8.91e-07	1.75e-05	5.42516
ENSG00000261618	3.21433	-1.99691	3.28025	0.0011547	0.00903718	-1.09149
ENSG00000096433	3.21268	6.72123	3.73126	0.000226374	0.00229837	0.0223244
ENSG00000266446	3.21045	-3.78703	4.87474	1.74e-06	3.22e-05	4.80451
ENSG00000184361	3.20724	-2.75962	4.68894	4.11e-06	6.98e-05	4.0121
ENSG00000264425	3.19683	-2.56343	4.77895	2.72e-06	4.81e-05	4.39452
ENSG00000271969	3.19262	-3.27823	5.42276	1.18e-07	2.76e-06	7.30446
ENSG00000234906	3.18481	-3.81386	3.62391	0.000338761	0.00323216	-0.0276905
ENSG00000100479	3.18117	3.4056	6.15006	2.37e-09	7.31e-08	10.9831
ENSG00000173898	3.17071	5.94475	3.52722	0.000483091	0.00432803	-0.606444
ENSG00000121270	3.16198	-2.28526	4.29542	2.33e-05	0.000321867	2.42471
ENSG00000101104	3.16074	4.11755	3.74523	0.000214651	0.00220618	0.306677
ENSG00000274849	3.16052	-1.06376	3.42663	0.000693157	0.00587907	-0.620256
ENSG00000270977	3.15334	-1.97396	3.2869	0.00112865	0.00886762	-1.06806
ENSG00000262703	3.14979	-2.25784	3.84522	0.000146046	0.00158951	0.758489
ENSG00000070159	3.14965	4.87984	5.73282	2.33e-08	6.1e-07	8.81497
ENSG00000176383	3.14653	0.530091	3.76799	0.000196777	0.00205272	0.495436
ENSG00000242866	3.14245	-2.24986	3.29438	0.00110004	0.00867642	-1.0516
ENSG00000261798	3.13911	-2.46424	4.6933	4.03e-06	6.86e-05	4.03218
ENSG00000159216	3.13352	5.88999	5.40176	1.31e-07	3.06e-06	7.12055
ENSG00000272711	3.13253	0.585447	4.21068	3.34e-05	0.000442609	2.10201
ENSG00000254413	3.13226	0.103004	3.54108	0.00045936	0.00415832	-0.258341
ENSG00000245080	3.12912	-3.86877	3.54486	0.000453061	0.00410741	-0.289871
ENSG00000012048	3.12827	4.59241	6.21628	1.63e-09	5.16e-08	11.3489
ENSG00000198554	3.12756	4.67226	6.25957	1.28e-09	4.1e-08	11.5828
ENSG00000176912	3.1269	0.432894	4.18582	3.7e-05	0.00048479	2.00872
ENSG00000183048	3.1244	3.97313	4.93593	1.3e-06	2.47e-05	5.0454
ENSG00000145194	3.12103	3.63325	4.26994	2.6e-05	0.000354867	2.27027
ENSG00000143674	3.11264	3.26598	4.32535	2.05e-05	0.000287333	2.50104
ENSG00000265660	3.11246	-3.39429	3.65308	0.000303893	0.00295703	0.0735471
ENSG00000168496	3.11162	5.9166	7.06895	1.03e-11	4.55e-10	16.1924
ENSG00000092470	3.1109	4.51581	4.85484	1.91e-06	3.51e-05	4.66801
ENSG00000213997	3.1083	-3.89099	4.32357	2.07e-05	0.000289259	2.52014
ENSG00000233203	3.10703	-2.12949	4.98572	1.03e-06	2e-05	5.29214
ENSG00000257924	3.10383	-3.89351	3.97394	8.79e-05	0.00102699	1.19649
ENSG00000231890	3.10216	-0.0623559	4.5241	8.64e-06	0.000134075	3.33732
ENSG00000198088	3.10122	1.85966	3.67056	0.000284654	0.0028012	0.137455
ENSG00000176208	3.09139	3.38517	6.69887	9.82e-11	3.76e-09	13.9939
ENSG00000179528	3.08786	-0.0468487	3.98376	8.45e-05	0.000994913	1.26448
ENSG00000141738	3.08247	5.38569	3.54726	0.000449113	0.00408065	-0.483426
ENSG00000231993	3.0804	-1.78312	3.81152	0.000166438	0.00177709	0.64893
ENSG00000174500	3.07913	1.1012	3.49251	0.000547704	0.00481327	-0.435432
ENSG00000125637	3.06661	5.44624	5.73123	2.35e-08	6.15e-07	8.7843
ENSG00000184357	3.06501	-2.5137	3.41578	0.000720326	0.0060756	-0.680153
ENSG00000269974	3.05999	-1.27753	5.2163	3.34e-07	7.15e-06	6.32248
ENSG00000104881	3.05807	6.3732	3.50466	0.000524229	0.00463376	-0.736074
ENSG00000236137	3.05694	-1.27721	5.59158	4.92e-08	1.23e-06	8.08824
ENSG00000261008	3.0561	-0.992365	4.74374	3.2e-06	5.59e-05	4.24499
ENSG00000225526	3.05521	0.770749	3.40142	0.000757808	0.00634596	-0.718983
ENSG00000136108	3.05489	5.20893	5.25206	2.79e-07	6.09e-06	6.44734
ENSG00000163535	3.05367	3.57738	5.56853	5.55e-08	1.38e-06	8.01429
ENSG00000267077	3.05332	-2.65828	3.67406	0.000280945	0.00277278	0.160547
ENSG00000185130	3.05286	-2.91858	4.56752	7.12e-06	0.000113287	3.50728
ENSG00000137563	3.05174	5.27893	3.9434	9.93e-05	0.00114175	0.919357
ENSG00000248243	3.05156	-1.89565	3.29416	0.00110085	0.00868058	-1.04302
ENSG00000273443	3.03419	-3.23829	3.24403	0.0013065	0.00999117	-1.22955
ENSG00000205560	3.02526	1.38259	4.77109	2.82e-06	4.97e-05	4.36055
ENSG00000250893	3.0171	-3.98394	3.84018	0.000148936	0.00161586	0.716614
ENSG00000228651	3.01578	-3.97746	3.68547	0.000269156	0.00266943	0.180159
ENSG00000185480	3.01501	3.18949	6.1446	2.45e-09	7.52e-08	10.953
ENSG00000136122	3.01305	2.65278	4.78484	2.65e-06	4.72e-05	4.41012
ENSG00000049768	3.01068	1.62462	3.67419	0.000280803	0.00277278	0.152435
ENSG00000158769	3.01053	7.57058	5.87804	1.07e-08	2.91e-07	9.39055
ENSG00000132749	3.0099	1.78365	3.36688	0.000855539	0.00703073	-0.851433
ENSG00000228413	3.00211	-3.99589	4.81119	2.34e-06	4.22e-05	4.5291
ENSG00000125898	2.99488	4.82941	4.33952	1.93e-05	0.000272669	2.47588
ENSG00000203814	2.99075	-0.407325	3.87429	0.000130376	0.00144115	0.875412
ENSG00000125571	2.98582	-4.01419	3.63781	0.000321697	0.0030946	0.0189711
ENSG00000165025	2.98536	5.42618	3.37696	0.00082585	0.00683227	-1.0521
ENSG00000186638	2.98471	2.95613	5.77983	1.81e-08	4.8e-07	9.06392
ENSG00000142549	2.9837	-2.2557	3.25521	0.00125775	0.00967899	-1.16728
ENSG00000232093	2.98004	0.580729	4.02292	7.22e-05	0.000867811	1.39852
ENSG00000162777	2.97519	4.82016	5.8247	1.43e-08	3.84e-07	9.28089
ENSG00000228716	2.97515	4.08739	4.69103	4.07e-06	6.92e-05	3.97077
ENSG00000237883	2.97413	1.08167	3.81657	0.00016322	0.00174877	0.652827
ENSG00000227857	2.97234	-3.49887	3.67691	0.00027795	0.00275037	0.154685
ENSG00000149554	2.9723	4.49132	5.80302	1.6e-08	4.27e-07	9.17846
ENSG00000227440	2.97216	-0.969783	3.87859	0.000128197	0.00142068	0.892109
ENSG00000182481	2.97156	7.01613	6.73318	8e-11	3.14e-09	14.1616
ENSG00000112297	2.97054	6.0721	3.52324	0.000490132	0.00437692	-0.651352
ENSG00000228318	2.96991	-3.53661	3.31519	0.00102393	0.008148	-1.01767
ENSG00000226942	2.96869	-3.2907	4.13267	4.61e-05	0.00058922	1.79045
ENSG00000135517	2.95845	-3.55013	5.18821	3.83e-07	8.14e-06	6.20762
ENSG00000261762	2.9562	-0.427028	3.66539	0.000290221	0.00284401	0.15668
ENSG00000277534	2.95426	1.8304	4.41901	1.37e-05	0.000202126	2.90109
ENSG00000117676	2.9503	5.95847	6.19795	1.81e-09	5.69e-08	11.2065
ENSG00000152056	2.94323	2.08125	3.76966	0.000195525	0.00204177	0.467728
ENSG00000253490	2.9429	-3.56447	3.76164	0.000201619	0.00209318	0.444724
ENSG00000258384	2.94281	-2.00035	6.27112	1.2e-09	3.85e-08	11.5495
ENSG00000029993	2.94194	6.26631	4.33776	1.95e-05	0.000274469	2.32781
ENSG00000105610	2.93215	-3.57563	4.46625	1.11e-05	0.00016926	3.09012
ENSG00000178997	2.92514	-4.07203	4.05228	6.41e-05	0.000784832	1.48438
ENSG00000232298	2.91892	-3.34275	3.26901	0.00119992	0.00931205	-1.15372
ENSG00000277775	2.90964	-3.56028	4.01586	7.43e-05	0.000889687	1.3528
ENSG00000279443	2.90899	-1.06967	3.75765	0.000204716	0.00212099	0.471338
ENSG00000075275	2.90738	6.36158	3.73831	0.000220384	0.00225487	0.0476104
ENSG00000271781	2.90338	0.351287	3.32285	0.000997166	0.00798311	-0.956922
ENSG00000196550	2.90098	0.351318	5.10673	5.72e-07	1.17e-05	5.83095
ENSG00000262358	2.89665	-4.1028	4.57694	6.82e-06	0.00010918	3.54075
ENSG00000167670	2.89607	5.46296	5.96002	6.82e-09	1.92e-07	9.95988
ENSG00000278259	2.89575	5.97239	6.66868	1.18e-10	4.44e-09	13.8376
ENSG00000278635	2.89483	-2.06933	3.28475	0.001137	0.00892398	-1.07104
ENSG00000138092	2.89229	3.84645	6.70492	9.47e-11	3.65e-09	14.0496
ENSG00000229473	2.89089	-3.616	4.77986	2.71e-06	4.8e-05	4.39528
ENSG00000276404	2.88919	-4.11165	4.46521	1.12e-05	0.000169887	3.08441
ENSG00000064547	2.88741	4.04125	5.94125	7.56e-09	2.12e-07	9.89421
ENSG00000130590	2.88331	2.79966	4.16782	3.99e-05	0.000517275	1.89717
ENSG00000207297	2.87793	-4.12112	5.21828	3.3e-07	7.09e-06	6.34626
ENSG00000168476	2.87387	5.80447	4.51132	9.14e-06	0.00014138	3.0872
ENSG00000274944	2.86932	-2.3426	4.05453	6.35e-05	0.000778824	1.51538
ENSG00000160472	2.86847	-2.93633	3.72265	0.000233891	0.00236442	0.323695
ENSG00000253741	2.86507	-1.00543	3.83924	0.000149481	0.00162109	0.754154
ENSG00000118640	2.86375	6.65862	5.40038	1.32e-07	3.08e-06	7.03184
ENSG00000261469	2.85973	-2.94545	3.79795	0.000175388	0.00185894	0.584539
ENSG00000262904	2.8591	-2.66058	4.58832	6.49e-06	0.000104638	3.59608
ENSG00000236364	2.85184	-2.35737	3.64118	0.000317685	0.00306625	0.0619082
ENSG00000269275	2.84924	-3.61845	4.24322	2.91e-05	0.000391196	2.20948
ENSG00000251221	2.84417	-4.15328	3.9586	9.34e-05	0.00108211	1.14068
ENSG00000196366	2.84247	-1.47953	4.44055	1.25e-05	0.000186437	3.00202
ENSG00000246582	2.83016	1.24082	5.23401	3.05e-07	6.6e-06	6.41639
ENSG00000139354	2.82834	2.87527	4.26532	2.65e-05	0.000360652	2.26953
ENSG00000227288	2.82674	-4.16702	3.81605	0.000163549	0.00175116	0.631594
ENSG00000270813	2.82672	-4.16586	4.51979	8.8e-06	0.000136519	3.3061
ENSG00000258599	2.82393	-3.68243	4.09344	5.42e-05	0.00067695	1.63999
ENSG00000136379	2.82324	5.49899	3.98395	8.44e-05	0.00099457	1.02059
ENSG00000266235	2.82208	-4.18428	3.36341	0.000865966	0.00710489	-0.871596
ENSG00000122483	2.81018	2.59617	5.64027	3.81e-08	9.66e-07	8.36577
ENSG00000257167	2.80741	2.27895	4.36451	1.74e-05	0.000248934	2.67459
ENSG00000146918	2.80169	5.29501	5.56881	5.54e-08	1.38e-06	7.96423
ENSG00000273786	2.80114	-3.66632	4.01953	7.32e-05	0.00087869	1.3663
ENSG00000280816	2.79997	-1.12893	4.04918	6.49e-05	0.000793155	1.50592
ENSG00000272524	2.79637	-3.66962	4.18294	3.75e-05	0.000489761	1.97823
ENSG00000132646	2.79071	7.5732	5.55865	5.85e-08	1.44e-06	7.73819
ENSG00000135540	2.77702	4.13169	4.04662	6.56e-05	0.000799823	1.37212
ENSG00000244144	2.77497	-4.22306	3.40314	0.000753208	0.00631625	-0.746652
ENSG00000261644	2.77389	-2.80213	3.97033	8.92e-05	0.00103977	1.20203
ENSG00000100092	2.77007	5.28492	3.87508	0.000129975	0.00143881	0.645936
ENSG00000244268	2.76834	-3.70088	3.60726	0.000360311	0.00341101	-0.0796133
ENSG00000235748	2.76592	-4.22458	4.31086	2.18e-05	0.000303717	2.47028
ENSG00000280710	2.76556	-4.23227	3.61708	0.000347452	0.00330574	-0.0506035
ENSG00000178146	2.76547	-3.23856	3.60299	0.000366036	0.0034523	-0.0835241
ENSG00000204580	2.76123	8.1653	5.11064	5.61e-07	1.15e-05	5.50994
ENSG00000197275	2.76022	1.94346	5.67456	3.18e-08	8.16e-07	8.5291
ENSG00000073350	2.75829	6.3254	3.4755	0.00058225	0.00507287	-0.867196
ENSG00000215788	2.75562	4.22257	3.51973	0.000496404	0.00441865	-0.493994
ENSG00000236391	2.75064	-4.24403	3.34398	0.000926667	0.00754185	-0.932221
ENSG00000241770	2.74995	-3.71801	4.0003	7.91e-05	0.000936498	1.2957
ENSG00000240854	2.74929	-1.03466	4.80578	2.4e-06	4.32e-05	4.50771
ENSG00000252690	2.74744	-1.634	4.21093	3.33e-05	0.000442537	2.10817
ENSG00000235192	2.74577	-2.10812	4.74066	3.25e-06	5.66e-05	4.23286
ENSG00000104889	2.74518	5.61498	5.07121	6.8e-07	1.37e-05	5.55348
ENSG00000261996	2.73329	-2.64395	3.51212	0.000510285	0.00452366	-0.366367
ENSG00000154639	2.72282	5.8505	3.91884	0.000109417	0.00123855	0.736285
ENSG00000176040	2.71907	-4.27441	3.27814	0.00116305	0.00908628	-1.13518
ENSG00000137460	2.71629	3.67835	3.56042	0.000428042	0.003931	-0.324667
ENSG00000233360	2.70455	-3.06893	4.7188	3.59e-06	6.19e-05	4.13905
ENSG00000184992	2.69801	5.13919	5.93305	7.91e-09	2.21e-07	9.82441
ENSG00000187605	2.68878	4.8995	4.39262	1.54e-05	0.000224162	2.66599
ENSG00000138182	2.68659	4.27715	4.23433	3.02e-05	0.000405031	2.07806
ENSG00000229780	2.68511	-3.5747	4.51535	8.98e-06	0.00013909	3.29133
ENSG00000054967	2.68312	3.23078	5.24867	2.84e-07	6.18e-06	6.48029
ENSG00000186704	2.68222	0.795937	3.76805	0.000196732	0.00205272	0.484515
ENSG00000277653	2.68193	-4.31283	3.54748	0.000448753	0.0040793	-0.281321
ENSG00000263680	2.68153	-4.3112	4.046	6.58e-05	0.00080152	1.46111
ENSG00000167553	2.68125	7.14131	5.4548	1e-07	2.38e-06	7.24957
ENSG00000126460	2.67856	3.0639	4.52711	8.52e-06	0.000132768	3.30713
ENSG00000259529	2.67576	-1.19725	4.18003	3.79e-05	0.000494397	1.99284
ENSG00000264349	2.66586	-4.32975	4.12079	4.84e-05	0.000615849	1.74027
ENSG00000080986	2.66519	4.51156	5.60771	4.52e-08	1.14e-06	8.18545
ENSG00000275092	2.65999	-3.80344	4.07253	5.9e-05	0.000730694	1.56236
ENSG00000233483	2.65823	-1.13125	3.87416	0.000130441	0.00144134	0.87676
ENSG00000160973	2.64861	-3.4644	3.4702	0.00059343	0.00515108	-0.520317
ENSG00000178966	2.64551	3.92892	5.14603	4.72e-07	9.84e-06	5.98803
ENSG00000076604	2.64484	6.07823	5.15535	4.51e-07	9.46e-06	5.88965
ENSG00000242078	2.64072	-4.35687	3.30331	0.00106675	0.00843794	-1.05806
ENSG00000267698	2.63288	-0.62914	4.55438	7.55e-06	0.000119442	3.46046
ENSG00000105699	2.62365	7.45554	5.54083	6.41e-08	1.57e-06	7.6432
ENSG00000213347	2.61947	3.59145	3.7452	0.000214682	0.00220618	0.30523
ENSG00000163191	2.61651	9.63734	4.6514	4.88e-06	8.12e-05	3.2953
ENSG00000206754	2.6158	-3.85252	3.84985	0.000143436	0.00156548	0.754031
ENSG00000272945	2.61469	-3.16414	4.54815	7.76e-06	0.000122229	3.42965
ENSG00000172167	2.61437	2.89837	4.45756	1.16e-05	0.000174613	3.02831
ENSG00000164049	2.61121	-2.97992	3.32584	0.000986871	0.00792155	-0.960132
ENSG00000269534	2.61119	-3.14575	4.36965	1.7e-05	0.000243936	2.71224
ENSG00000242114	2.6102	2.2619	4.3296	2.02e-05	0.00028283	2.53187
ENSG00000186301	2.60882	0.423772	3.29781	0.00108713	0.00858579	-1.04141
ENSG00000128944	2.60806	4.15925	5.91805	8.58e-09	2.37e-07	9.77061
ENSG00000125885	2.60649	4.5212	4.36159	1.76e-05	0.000251083	2.56141
ENSG00000162522	2.60631	7.56836	5.71121	2.62e-08	6.8e-07	8.49781
ENSG00000000460	2.60049	3.36264	5.64238	3.77e-08	9.56e-07	8.37789
ENSG00000160298	2.60007	3.20683	3.99299	8.14e-05	0.0009625	1.21536
ENSG00000216490	2.59945	-0.142303	4.22941	3.08e-05	0.0004124	2.17497
ENSG00000271806	2.59878	-4.39712	4.61884	5.65e-06	9.3e-05	3.71438
ENSG00000197099	2.59693	-3.5749	3.52705	0.0004834	0.00432937	-0.339095
ENSG00000236683	2.59594	-4.38894	3.52676	0.000483912	0.00433155	-0.349256
ENSG00000108106	2.59292	5.11374	3.66373	0.000292035	0.00285995	-0.107955
ENSG00000105486	2.59087	6.16577	5.72155	2.48e-08	6.47e-07	8.66005
ENSG00000182107	2.58771	5.45937	4.03153	6.97e-05	0.000840582	1.1797
ENSG00000067606	2.58709	4.04034	5.5531	6.02e-08	1.48e-06	7.92533
ENSG00000132623	2.5856	3.26555	5.04776	7.62e-07	1.52e-05	5.55273
ENSG00000269680	2.58337	-0.898703	4.15024	4.29e-05	0.000552844	1.88011
ENSG00000276966	2.57643	-2.06104	3.42253	0.000703297	0.00595013	-0.638991
ENSG00000207650	2.57532	-0.716666	3.80453	0.000170992	0.00181551	0.631031
ENSG00000222881	2.57329	-4.42546	3.59944	0.000370862	0.00349023	-0.109482
ENSG00000131242	2.57139	4.27101	3.59055	0.000383228	0.00358002	-0.280573
ENSG00000225411	2.56394	-3.93674	3.34439	0.000925353	0.00753318	-0.927241
ENSG00000112312	2.56387	4.88902	4.52874	8.46e-06	0.00013195	3.21379
ENSG00000274026	2.56095	-2.22701	3.41175	0.000730664	0.00615085	-0.675809
ENSG00000255308	2.55701	-4.43695	3.82507	0.000157933	0.00169761	0.66328
ENSG00000263528	2.5554	4.0699	3.96772	9.01e-05	0.00104906	1.06727
ENSG00000163705	2.55157	-4.44105	4.22657	3.12e-05	0.000416446	2.14291
ENSG00000218902	2.5495	-3.91096	3.87889	0.000128047	0.00142033	0.857098
ENSG00000127586	2.54843	5.03284	4.96079	1.16e-06	2.22e-05	5.07942
ENSG00000149636	2.54464	5.06146	5.74636	2.17e-08	5.68e-07	8.85716
ENSG00000125871	2.54083	4.87461	5.522	7.07e-08	1.72e-06	7.74054
ENSG00000188501	2.54035	-1.87328	4.51069	9.16e-06	0.000141629	3.28322
ENSG00000137310	2.53845	5.82701	4.37763	1.64e-05	0.000237357	2.50368
ENSG00000229162	2.52539	-3.1927	3.45309	0.000630859	0.00542178	-0.565128
ENSG00000254317	2.52411	-3.33105	3.4336	0.000676223	0.00575149	-0.629698
ENSG00000023892	2.52396	4.77052	4.10513	5.17e-05	0.00064874	1.52527
ENSG00000275576	2.52387	-3.39821	3.4035	0.000752251	0.0063116	-0.728911
ENSG00000130695	2.52351	4.36216	4.47562	1.07e-05	0.000162918	3.03373
ENSG00000166763	2.52153	-1.98839	3.3897	0.000789717	0.00657333	-0.73975
ENSG00000273162	2.51607	-0.679349	4.27837	2.51e-05	0.000343705	2.36609
ENSG00000158201	2.51472	4.33426	4.84097	2.04e-06	3.73e-05	4.58682
ENSG00000223837	2.5126	-4.48128	3.59436	0.000377874	0.00354744	-0.126392
ENSG00000276672	2.51235	0.171063	4.16925	3.97e-05	0.000514867	1.94302
ENSG00000274191	2.50696	-1.71172	3.5998	0.00037038	0.0034876	-0.0615085
ENSG00000205744	2.50211	3.65523	4.43346	1.29e-05	0.00019146	2.89392
ENSG00000224614	2.49426	-3.07138	3.50921	0.000515669	0.00456873	-0.380827
ENSG00000214826	2.48922	1.95046	3.65185	0.000305298	0.0029669	0.0559252
ENSG00000221539	2.48293	-1.18619	3.92765	0.000105668	0.00120438	1.06629
ENSG00000174669	2.48284	3.54169	3.42036	0.000708728	0.00599274	-0.788644
ENSG00000264269	2.48162	-2.13989	3.3236	0.000994578	0.00796658	-0.945826
ENSG00000121957	2.47489	4.87442	3.90278	0.000116575	0.00131003	0.758832
ENSG00000261668	2.47212	-2.57131	3.36344	0.000865885	0.00710489	-0.831566
ENSG00000279409	2.46665	-4.52868	3.56522	0.00042059	0.00387544	-0.222968
ENSG00000105261	2.46142	-3.29227	4.00673	7.71e-05	0.000916156	1.33184
ENSG00000177788	2.45597	-0.783092	3.49988	0.000533358	0.00470351	-0.388179
ENSG00000184307	2.45584	3.23809	3.55481	0.000436907	0.00399432	-0.330363
ENSG00000179051	2.4548	7.87991	5.75604	2.06e-08	5.41e-07	8.69245
ENSG00000259895	2.45387	-4.05041	3.69846	0.000256298	0.00256197	0.227492
ENSG00000134222	2.45047	3.48005	3.92255	0.000107821	0.00122342	0.934551
ENSG00000251013	2.44103	-4.55722	3.56249	0.000424804	0.00390599	-0.23196
ENSG00000196189	2.43821	4.8541	3.43307	0.000677476	0.00576054	-0.869239
ENSG00000275342	2.43537	4.15512	3.49814	0.000536709	0.00472765	-0.585442
ENSG00000234678	2.42714	0.394296	3.40571	0.000746405	0.00626947	-0.710427
ENSG00000228175	2.42666	0.314356	3.57604	0.000404232	0.00374516	-0.15992
ENSG00000276292	2.42228	-4.04213	3.9611	9.25e-05	0.00107178	1.15276
ENSG00000131944	2.42192	2.43533	4.61761	5.68e-06	9.35e-05	3.69496
ENSG00000260261	2.4165	-0.200961	3.98744	8.33e-05	0.000982257	1.27252
ENSG00000203441	2.41595	-4.57655	3.6144	0.000350915	0.00333347	-0.0596215
ENSG00000214894	2.41156	-3.5119	3.33987	0.000939998	0.00762789	-0.925876
ENSG00000280287	2.40947	0.204245	3.48597	0.000560758	0.0049053	-0.451043
ENSG00000142657	2.40241	7.43139	3.70561	0.000249472	0.00249949	-0.234409
ENSG00000273353	2.3914	-4.59843	3.51888	0.000497935	0.00442839	-0.375013
ENSG00000235489	2.38924	-3.36759	3.92715	0.000105877	0.00120495	1.04346
ENSG00000213186	2.38362	3.68274	3.2902	0.00111594	0.00878651	-1.21488
ENSG00000257596	2.38288	-0.464519	3.66663	0.000288874	0.00283264	0.154263
ENSG00000217644	2.38149	-4.60502	3.39355	0.000779101	0.00649742	-0.777024
ENSG00000203819	2.37108	-2.83315	4.05432	6.36e-05	0.000778974	1.51469
ENSG00000137135	2.36867	3.18681	4.32055	2.1e-05	0.000292743	2.45798
ENSG00000265474	2.36679	-3.59419	3.26771	0.00120528	0.00934169	-1.14955
ENSG00000104611	2.3599	4.53749	3.55154	0.000442169	0.00403393	-0.456691
ENSG00000182057	2.35731	-1.15229	3.7481	0.000212323	0.00218564	0.438094
ENSG00000261052	2.35538	-3.7189	3.75536	0.000206519	0.00213384	0.42993
ENSG00000147155	2.35354	6.17887	4.14269	4.43e-05	0.000569172	1.50826
ENSG00000264991	2.34919	-3.92133	3.42401	0.000699626	0.00592202	-0.671875
ENSG00000153044	2.34917	4.02714	4.20803	3.37e-05	0.000446384	1.96834
ENSG00000274943	2.34909	-1.89032	3.87455	0.000130245	0.00144075	0.876373
ENSG00000273821	2.34891	-2.39666	3.56714	0.000417638	0.00385175	-0.175634
ENSG00000149503	2.34535	4.59152	4.26073	2.7e-05	0.000366568	2.13608
ENSG00000111679	2.34522	5.39974	4.97911	1.06e-06	2.06e-05	5.11532
ENSG00000106789	2.34518	5.2319	3.39326	0.000779886	0.00650114	-1.05213
ENSG00000183763	2.34447	3.09507	4.44692	1.21e-05	0.000181768	2.96843
ENSG00000258469	2.34291	-1.53918	3.31906	0.00101032	0.00806715	-0.951164
ENSG00000233560	2.3417	-2.94433	3.97526	8.74e-05	0.001023	1.22416
ENSG00000164877	2.33472	5.14582	3.713	0.000242603	0.00243709	0.0339043
ENSG00000180198	2.33371	5.9256	6.22423	1.56e-09	4.94e-08	11.3198
ENSG00000173207	2.32918	5.27335	4.5253	8.59e-06	0.000133537	3.1459
ENSG00000100297	2.32554	7.04728	5.26736	2.59e-07	5.69e-06	6.31534
ENSG00000080839	2.32416	4.41525	4.9686	1.11e-06	2.15e-05	5.1418
ENSG00000275029	2.3235	-4.13099	3.49127	0.000550167	0.00482999	-0.460665
ENSG00000162929	2.32345	3.90913	4.91765	1.42e-06	2.67e-05	4.94053
ENSG00000136824	2.3232	5.44241	4.58968	6.45e-06	0.000104223	3.40366
ENSG00000279789	2.31626	-0.1249	3.49873	0.000535569	0.00472165	-0.405138
ENSG00000185522	2.3159	1.15533	3.55767	0.000432365	0.00395875	-0.24036
ENSG00000143367	2.31468	5.16892	3.51228	0.000509988	0.00452235	-0.65617
ENSG00000184270	2.3129	-4.68065	3.26801	0.00120405	0.00933928	-1.16618
ENSG00000162888	2.3125	-2.85542	3.28052	0.00115363	0.00903317	-1.08932
ENSG00000143493	2.30787	4.95324	6.46688	3.87e-10	1.34e-08	12.709
ENSG00000222365	2.30649	-4.1936	3.28662	0.00112974	0.00887383	-1.10547
ENSG00000146263	2.30395	4.04994	4.70198	3.88e-06	6.63e-05	3.98705
ENSG00000163918	2.30352	5.5633	4.46458	1.12e-05	0.000170135	2.8632
ENSG00000101935	2.29926	4.48948	3.93873	0.000101126	0.00116045	0.912347
ENSG00000259083	2.29822	-3.45541	4.29327	2.35e-05	0.000324091	2.41294
ENSG00000138658	2.29678	2.85859	4.37847	1.63e-05	0.000236727	2.69977
ENSG00000158571	2.28621	-1.7767	4.33157	2e-05	0.000280946	2.57342
ENSG00000076554	2.28238	6.04358	4.24123	2.93e-05	0.0003943	1.89997
ENSG00000273478	2.27907	0.183773	3.88538	0.000124827	0.00139043	0.899071
ENSG00000277589	2.27885	-4.70848	3.71713	0.00023884	0.00240406	0.288177
ENSG00000230359	2.27832	-2.05679	3.84465	0.000146369	0.00159132	0.770403
ENSG00000237437	2.27706	-2.4611	3.2924	0.00110756	0.00872898	-1.04313
ENSG00000244184	2.27561	-2.62	3.57424	0.000406911	0.00376423	-0.154529
ENSG00000233903	2.27552	0.342745	3.92721	0.00010585	0.00120495	1.04589
ENSG00000116985	2.27119	2.85162	3.26198	0.00122908	0.00949542	-1.25343
ENSG00000272202	2.26652	-3.50625	3.33245	0.000964548	0.00777934	-0.944809
ENSG00000117593	2.26479	4.65077	4.80096	2.46e-06	4.41e-05	4.37611
ENSG00000281420	2.25409	-3.36239	3.51854	0.000498556	0.00443261	-0.351142
ENSG00000079462	2.24952	5.32582	3.86117	0.000137243	0.00150828	0.535128
ENSG00000159147	2.24805	4.55587	5.41474	1.23e-07	2.87e-06	7.21618
ENSG00000099849	2.24804	5.11952	3.37034	0.000845236	0.00696489	-1.1315
ENSG00000172244	2.2449	2.23708	4.15861	4.14e-05	0.000535816	1.86015
ENSG00000174442	2.24412	4.70509	5.55841	5.85e-08	1.44e-06	7.91382
ENSG00000177106	2.23972	6.59001	4.19851	3.51e-05	0.000462487	1.67558
ENSG00000115107	2.23811	5.36117	3.34325	0.000929012	0.00755487	-1.2384
ENSG00000185347	2.2344	4.26976	3.96257	9.2e-05	0.00106635	1.01022
ENSG00000173801	2.23414	9.46387	3.46747	0.000599262	0.00518985	-1.26594
ENSG00000203724	2.22606	0.940596	3.35375	0.000895676	0.00731902	-0.890405
ENSG00000050327	2.21728	4.15951	4.26652	2.64e-05	0.000359139	2.17782
ENSG00000263105	2.2157	-3.45871	3.25954	0.00123936	0.00955708	-1.16463
ENSG00000280426	2.21456	-2.90859	3.76391	0.000199876	0.00207792	0.48011
ENSG00000183814	2.21283	3.51971	5.07997	6.52e-07	1.32e-05	5.6829
ENSG00000250764	2.20433	-2.2266	3.6038	0.000364938	0.00344301	-0.0501995
ENSG00000062822	2.20251	5.72659	4.97302	1.09e-06	2.12e-05	5.04906
ENSG00000276418	2.2021	-3.06516	3.75028	0.000210565	0.00217122	0.429802
ENSG00000160796	2.19714	6.10551	3.71911	0.000237052	0.00239161	-0.0634145
ENSG00000271855	2.19396	-1.41557	4.26319	2.67e-05	0.000363261	2.30915
ENSG00000182054	2.1939	7.29069	4.05688	6.29e-05	0.000772158	1.05015
ENSG00000120549	2.19246	5.99276	3.85023	0.000143226	0.00156386	0.41168
ENSG00000257954	2.1906	-3.79179	3.36756	0.00085349	0.00702149	-0.841911
ENSG00000116830	2.18808	4.50285	4.19787	3.52e-05	0.000463529	1.88493
ENSG00000258359	2.18679	-3.19132	4.08903	5.52e-05	0.000688423	1.64095
ENSG00000129667	2.18643	5.06946	3.57267	0.000409257	0.00378364	-0.456455
ENSG00000079616	2.18257	6.23908	5.39709	1.34e-07	3.12e-06	6.99987
ENSG00000145604	2.18036	4.92352	4.26864	2.61e-05	0.000356247	2.12385
ENSG00000236307	2.1783	-3.19863	3.2757	0.00117283	0.00914377	-1.10802
ENSG00000248773	2.17727	-4.28018	3.47251	0.000588519	0.00511576	-0.52122
ENSG00000270733	2.17611	-4.81205	3.31772	0.00101499	0.00808959	-1.01374
ENSG00000198056	2.17355	3.64053	4.8461	1.99e-06	3.64e-05	4.62821
ENSG00000205702	2.16878	-0.353355	3.61617	0.000348619	0.00331477	-0.0195443
ENSG00000170779	2.16666	5.26375	4.37478	1.66e-05	0.000239722	2.51187
ENSG00000224533	2.16612	-4.82125	3.31797	0.00101414	0.00808702	-1.01299
ENSG00000223478	2.16082	1.24085	3.35578	0.00088936	0.00727523	-0.89518
ENSG00000281126	2.16064	-4.83273	3.32589	0.000986723	0.00792155	-0.988508
ENSG00000156876	2.15647	3.41826	4.60662	5.97e-06	9.74e-05	3.6068
ENSG00000196296	2.15618	0.479263	3.75664	0.00020551	0.00212631	0.44172
ENSG00000120334	2.15474	3.15918	5.27613	2.48e-07	5.46e-06	6.60199
ENSG00000103995	2.14902	2.9862	4.15503	4.21e-05	0.000543134	1.81409
ENSG00000267394	2.14883	-2.74558	3.87867	0.000128158	0.00142068	0.884111
ENSG00000159259	2.14878	4.55365	4.30943	2.2e-05	0.000305165	2.3114
ENSG00000127328	2.14561	4.30133	4.48187	1.04e-05	0.00015914	3.03074
ENSG00000188368	2.14539	1.19826	3.56558	0.000420025	0.00387141	-0.220237
ENSG00000201555	2.14517	-4.35474	3.55171	0.000441884	0.00403254	-0.264117
ENSG00000163781	2.14058	5.99947	4.65021	4.91e-06	8.16e-05	3.59004
ENSG00000110697	2.134	5.54096	4.42123	1.36e-05	0.000200567	2.66941
ENSG00000272948	2.13198	-2.99875	3.28458	0.00113766	0.00892455	-1.07534
ENSG00000206612	2.12728	-4.37471	3.56057	0.000427808	0.00393004	-0.234969
ENSG00000149548	2.12635	1.53852	3.82461	0.000158219	0.00170009	0.65348
ENSG00000117308	2.12589	5.46959	3.48729	0.000558098	0.00488344	-0.79735
ENSG00000105738	2.12553	5.58075	3.96513	9.1e-05	0.00105673	0.877589
ENSG00000275437	2.12548	-0.702354	3.27918	0.00115891	0.00906083	-1.0846
ENSG00000270195	2.12095	-0.479163	3.78214	0.000186384	0.00195842	0.544689
ENSG00000197147	2.11319	4.26047	3.81511	0.000164143	0.00175444	0.466519
ENSG00000160588	2.11238	3.73486	3.50025	0.000532645	0.00469859	-0.574454
ENSG00000112877	2.10786	2.93629	3.6661	0.000289455	0.00283742	0.0405558
ENSG00000178718	2.10644	4.93995	3.3889	0.000791949	0.0065883	-1.05385
ENSG00000130816	2.10604	6.79723	4.55736	7.45e-06	0.000117987	3.11203
ENSG00000181938	2.10403	3.87975	4.05323	6.39e-05	0.000782104	1.37207
ENSG00000173825	2.10352	-0.139078	3.25358	0.00126475	0.00971591	-1.17441
ENSG00000010292	2.10041	6.72509	4.89897	1.55e-06	2.89e-05	4.61229
ENSG00000177084	2.08686	6.01289	5.89192	9.9e-09	2.71e-07	9.51881
ENSG00000151503	2.08601	4.92529	4.14904	4.31e-05	0.000555112	1.64525
ENSG00000207547	2.08408	-0.957891	3.35253	0.000899483	0.00734816	-0.856012
ENSG00000253582	2.07971	-2.34252	3.56891	0.000414932	0.00383144	-0.16505
ENSG00000176619	2.07645	6.90052	4.13806	4.51e-05	0.000578935	1.39193
ENSG00000249042	2.07638	2.28023	3.59888	0.000371632	0.00349532	-0.153808
ENSG00000059588	2.07389	4.99277	4.71688	3.62e-06	6.24e-05	3.96735
ENSG00000163006	2.07139	2.61489	4.64932	4.93e-06	8.19e-05	3.8145
ENSG00000074800	2.06686	10.4905	4.38342	1.6e-05	0.000232264	2.03949
ENSG00000242474	2.06326	-1.12549	3.78138	0.00018693	0.0019628	0.549662
ENSG00000188486	2.05467	5.79594	3.63117	0.000329747	0.00316104	-0.356846
ENSG00000159055	2.04945	4.39885	5.24865	2.84e-07	6.18e-06	6.42039
ENSG00000246334	2.04943	-2.10906	3.26681	0.00120898	0.0093632	-1.11199
ENSG00000213047	2.04323	4.06204	3.87293	0.000131072	0.00144699	0.684906
ENSG00000137269	2.03035	4.92902	3.87057	0.000132287	0.0014591	0.586306
ENSG00000012211	2.02667	3.71062	3.50062	0.000531929	0.00469364	-0.571529
ENSG00000166153	2.01923	-0.431165	4.48694	1.02e-05	0.000155862	3.18495
ENSG00000279937	2.01759	-3.94186	3.2539	0.00126337	0.00971269	-1.19142
ENSG00000267048	2.01522	-4.09456	3.45352	0.0006299	0.0054155	-0.573799
ENSG00000168411	2.00444	5.46813	5.5556	5.94e-08	1.46e-06	7.8338
ENSG00000224680	2.00327	-2.47871	3.64089	0.000318037	0.00306813	0.0720797
ENSG00000138018	2.00173	5.14439	4.96452	1.14e-06	2.18e-05	5.04474
ENSG00000131470	2.00062	2.87534	4.09361	5.42e-05	0.000676736	1.57789
ENSG00000272097	2.00039	-1.83929	3.64114	0.000317741	0.00306625	0.0780789
ENSG00000152284	-2.00012	3.73048	-3.32381	0.000993858	0.00796292	-1.57679
ENSG00000139625	-2.0049	2.07267	-5.92506	8.26e-09	2.29e-07	9.68973
ENSG00000267082	-2.00553	-1.86332	-4.07795	5.77e-05	0.000716191	1.55384
ENSG00000136854	-2.00594	3.65506	-4.06302	6.14e-05	0.00075617	1.03202
ENSG00000197872	-2.00623	2.43944	-3.71757	0.00023844	0.00240163	-0.121338
ENSG00000272918	-2.01029	-1.90219	-4.78885	2.6e-06	4.65e-05	4.42194
ENSG00000164038	-2.01143	1.43938	-3.61685	0.000347737	0.00330742	-0.356994
ENSG00000266405	-2.01165	-1.32648	-4.06569	6.07e-05	0.000749498	1.48543
ENSG00000144152	-2.01204	1.42074	-3.26063	0.00123474	0.00952873	-1.52384
ENSG00000135835	-2.01336	1.24348	-4.36357	1.74e-05	0.000249707	2.46326
ENSG00000129538	-2.0137	5.20439	-3.5399	0.000461332	0.00417119	-1.0111
ENSG00000081665	-2.02095	1.33116	-4.0165	7.41e-05	0.000888115	1.0924
ENSG00000213860	-2.02116	-1.68054	-3.36727	0.000854363	0.00702487	-0.911244
ENSG00000144655	-2.02182	4.31306	-5.04023	7.9e-07	1.57e-05	5.10796
ENSG00000260563	-2.02488	1.40606	-6.14675	2.42e-09	7.44e-08	10.9121
ENSG00000102804	-2.0283	6.72433	-4.52725	8.52e-06	0.000132754	2.61798
ENSG00000205269	-2.02869	0.867186	-3.96873	8.97e-05	0.00104604	0.963058
ENSG00000279453	-2.03042	1.89327	-5.29225	2.28e-07	5.07e-06	6.51251
ENSG00000104043	-2.03123	0.525069	-4.39504	1.52e-05	0.00022204	2.65273
ENSG00000119699	-2.03372	3.32421	-4.27698	2.52e-05	0.000345275	1.89468
ENSG00000266904	-2.03456	-0.445756	-4.89481	1.58e-06	2.95e-05	4.8425
ENSG00000272462	-2.03577	0.293195	-3.53832	0.000463992	0.00418653	-0.497439
ENSG00000161381	-2.03584	2.33234	-4.49199	9.95e-06	0.000152895	2.8762
ENSG00000101000	-2.03632	3.29626	-3.3424	0.000931769	0.00756919	-1.47716
ENSG00000183688	-2.03758	2.79931	-4.73162	3.38e-06	5.87e-05	3.85717
ENSG00000278126	-2.03789	-0.961337	-4.73608	3.31e-06	5.77e-05	4.16817
ENSG00000144647	-2.03978	3.80457	-6.28647	1.1e-09	3.58e-08	11.5121
ENSG00000143344	-2.0412	3.09983	-5.07694	6.61e-07	1.33e-05	5.38724
ENSG00000049323	-2.04596	5.27306	-3.7583	0.00020421	0.00211646	-0.261484
ENSG00000229589	-2.04792	-0.935937	-3.92258	0.00010781	0.00122342	0.935214
ENSG00000197321	-2.04874	5.95956	-4.61733	5.69e-06	9.36e-05	3.07332
ENSG00000137124	-2.0489	4.08249	-4.64807	4.95e-06	8.22e-05	3.3746
ENSG00000256338	-2.04994	-1.00554	-3.47436	0.000584629	0.00508922	-0.607919
ENSG00000162817	-2.05	3.53403	-4.09035	5.49e-05	0.000684977	1.1448
ENSG00000184232	-2.05334	3.89028	-5.39482	1.36e-07	3.15e-06	6.83835
ENSG00000182158	-2.06015	4.82197	-4.50449	9.42e-06	0.000145419	2.69369
ENSG00000260686	-2.06154	-0.332421	-4.03755	6.81e-05	0.000824745	1.3206
ENSG00000267481	-2.06367	-1.57372	-3.36891	0.000849475	0.00699224	-0.91158
ENSG00000086991	-2.06433	0.332523	-3.76778	0.000196942	0.00205303	0.284965
ENSG00000197776	-2.06518	-0.113285	-4.67121	4.46e-06	7.48e-05	3.85089
ENSG00000065054	-2.06808	4.96472	-3.95518	9.47e-05	0.00109517	0.490773
ENSG00000164463	-2.06991	3.35364	-8.78435	1.07e-16	8.64e-15	27.2865
ENSG00000138735	-2.07492	2.77207	-4.69758	3.95e-06	6.75e-05	3.70376
ENSG00000256043	-2.08239	3.62518	-5.10847	5.67e-07	1.16e-05	5.48485
ENSG00000184489	-2.08493	3.77388	-4.89982	1.54e-06	2.88e-05	4.51139
ENSG00000272256	-2.09587	-3.67351	-3.36986	0.00084664	0.00697268	-0.830733
ENSG00000205084	-2.09744	1.62206	-3.7367	0.000221742	0.00226556	0.0295331
ENSG00000185201	-2.10042	5.49186	-3.50204	0.000529217	0.00467242	-1.17829
ENSG00000204381	-2.10329	2.01503	-3.98047	8.56e-05	0.00100577	0.866191
ENSG00000165475	-2.10807	3.26119	-4.97315	1.09e-06	2.12e-05	4.8881
ENSG00000167601	-2.10938	4.31555	-3.47523	0.000582814	0.00507487	-1.15323
ENSG00000159761	-2.11992	-0.295425	-4.57287	6.95e-06	0.000110841	3.44122
ENSG00000106852	-2.12532	0.991645	-3.90925	0.000113638	0.00127987	0.721492
ENSG00000251322	-2.12599	3.17688	-6.36952	6.8e-10	2.3e-08	12.017
ENSG00000141447	-2.12989	3.87657	-5.43929	1.08e-07	2.56e-06	7.05125
ENSG00000188677	-2.13032	3.17798	-3.81062	0.000167018	0.00178203	0.123458
ENSG00000151090	-2.13472	2.1502	-3.26167	0.00123036	0.00950215	-1.61872
ENSG00000150347	-2.14157	5.19981	-6.54411	2.46e-10	8.76e-09	12.8495
ENSG00000173757	-2.14185	5.15617	-8.48733	8.72e-16	6.37e-14	25.1417
ENSG00000181264	-2.14424	1.22845	-4.42213	1.35e-05	0.00019988	2.6893
ENSG00000168675	-2.1443	2.78801	-4.11366	4.99e-05	0.000630055	1.29188
ENSG00000100060	-2.14461	2.10698	-5.13563	4.97e-07	1.03e-05	5.74277
ENSG00000232533	-2.14621	1.96448	-6.0549	4.04e-09	1.19e-07	10.3753
ENSG00000196932	-2.14655	-1.11372	-3.40634	0.000744765	0.00625742	-0.823263
ENSG00000019144	-2.14911	4.05841	-4.39976	1.49e-05	0.000218273	2.32019
ENSG00000176909	-2.15024	0.963718	-4.25735	2.74e-05	0.000371008	2.05176
ENSG00000183087	-2.15123	6.12905	-3.59602	0.000375579	0.00352808	-0.921907
ENSG00000174684	-2.15293	3.19889	-7.63128	2.86e-13	1.54e-11	19.5775
ENSG00000197457	-2.15489	3.39369	-3.5217	0.000492881	0.00439501	-0.908243
ENSG00000249249	-2.15657	-1.98139	-4.72196	3.54e-06	6.12e-05	4.13331
ENSG00000159784	-2.15803	-0.0500412	-3.39323	0.000779974	0.00650114	-0.945368
ENSG00000198892	-2.15886	1.48231	-4.04425	6.62e-05	0.000805946	1.16651
ENSG00000167995	-2.16141	0.00685204	-6.14127	2.49e-09	7.64e-08	10.9387
ENSG00000101849	-2.16244	4.70579	-5.48161	8.71e-08	2.1e-06	7.1906
ENSG00000254495	-2.16255	-6.14965	-3.44869	0.000640851	0.00549059	-0.548421
ENSG00000110237	-2.16378	4.25287	-6.05551	4.02e-09	1.19e-07	10.2041
ENSG00000252061	-2.16515	-3.94768	-3.66075	0.00029531	0.0028883	0.117763
ENSG00000110651	-2.16871	7.62538	-6.00187	5.42e-09	1.56e-07	9.64081
ENSG00000139278	-2.17027	3.29511	-4.53402	8.26e-06	0.000129225	2.9467
ENSG00000183741	-2.17074	4.86659	-4.33745	1.95e-05	0.000274707	1.98821
ENSG00000276141	-2.17166	-0.54804	-3.36678	0.000855832	0.00703124	-0.994958
ENSG00000257698	-2.17312	0.57151	-4.21079	3.33e-05	0.000442606	1.9005
ENSG00000109927	-2.17474	-2.26508	-4.00328	7.81e-05	0.00092714	1.28462
ENSG00000279108	-2.17477	-1.66328	-4.02832	7.06e-05	0.000850751	1.35464
ENSG00000124104	-2.17773	2.94996	-7.37321	1.51e-12	7.52e-11	17.9629
ENSG00000275645	-2.17906	-2.71572	-3.67086	0.000284331	0.00279893	0.122506
ENSG00000143147	-2.18007	3.72292	-4.17729	3.83e-05	0.000499211	1.45639
ENSG00000158966	-2.18167	2.86447	-3.65981	0.000296354	0.00289691	-0.384676
ENSG00000154856	-2.18198	4.57672	-3.73126	0.000226373	0.00229837	-0.301692
ENSG00000120051	-2.18324	-1.74437	-3.31291	0.001032	0.00819506	-1.08354
ENSG00000176401	-2.18365	0.00984577	-4.98564	1.03e-06	2e-05	5.21758
ENSG00000158186	-2.18433	3.05284	-4.13538	4.56e-05	0.000584143	1.35128
ENSG00000168056	-2.18668	5.4982	-5.24078	2.95e-07	6.4e-06	5.94285
ENSG00000225471	-2.18823	-3.40169	-3.81538	0.000163971	0.00175383	0.638368
ENSG00000079337	-2.18933	3.22667	-3.92744	0.000105755	0.00120487	0.541936
ENSG00000129675	-2.18978	2.49395	-5.15266	4.57e-07	9.56e-06	5.78519
ENSG00000271551	-2.19169	-3.28389	-3.96527	9.1e-05	0.00105652	1.17088
ENSG00000196205	-2.19237	3.26696	-3.69397	0.000260679	0.00259637	-0.309529
ENSG00000176723	-2.19249	-1.45595	-4.51516	8.98e-06	0.000139134	3.25188
ENSG00000130653	-2.19269	1.26417	-4.61424	5.77e-06	9.46e-05	3.48319
ENSG00000151692	-2.19315	3.62974	-5.31708	2.02e-07	4.53e-06	6.46916
ENSG00000270021	-2.19536	-1.78889	-4.71373	3.67e-06	6.33e-05	4.09402
ENSG00000271730	-2.19772	-3.61552	-3.61998	0.000343728	0.00327544	-0.0260071
ENSG00000048342	-2.19991	2.06313	-4.66461	4.6e-06	7.68e-05	3.62192
ENSG00000197959	-2.20134	0.3848	-4.45815	1.16e-05	0.000174246	2.91227
ENSG00000135363	-2.20218	2.69523	-4.82892	2.16e-06	3.92e-05	4.28139
ENSG00000240441	-2.2022	-5.91576	-3.36248	0.000868788	0.00712612	-0.817543
ENSG00000196628	-2.20236	4.66609	-4.09463	5.39e-05	0.000674476	1.03691
ENSG00000188649	-2.20436	-4.90721	-3.33108	0.000969132	0.00780596	-0.927241
ENSG00000267282	-2.20468	-3.69247	-3.75936	0.00020339	0.0021094	0.448513
ENSG00000153071	-2.20491	3.63749	-4.72115	3.55e-06	6.13e-05	3.719
ENSG00000185291	-2.21202	2.00513	-5.77931	1.82e-08	4.81e-07	8.91766
ENSG00000272912	-2.21286	-6.27146	-3.45296	0.000631154	0.00542279	-0.535495
ENSG00000232160	-2.21554	-0.830108	-5.14014	4.86e-07	1.01e-05	5.96096
ENSG00000141540	-2.21685	0.592809	-3.58454	0.000391791	0.00364321	-0.396404
ENSG00000265972	-2.21829	7.84053	-4.01253	7.53e-05	0.000900283	0.430099
ENSG00000179476	-2.22059	1.31222	-8.24496	4.67e-15	3.13e-13	23.6386
ENSG00000224032	-2.22128	2.96371	-6.50043	3.18e-10	1.12e-08	12.7561
ENSG00000102181	-2.22297	4.40293	-7.2094	4.28e-12	2e-10	16.8564
ENSG00000107611	-2.22329	-1.30379	-4.53756	8.13e-06	0.000127269	3.33781
ENSG00000234409	-2.22878	-2.83642	-3.67834	0.000276464	0.00273655	0.150536
ENSG00000115226	-2.23167	0.754157	-3.64811	0.000309584	0.00300183	-0.20012
ENSG00000135111	-2.23423	3.20319	-3.65356	0.000303349	0.00295362	-0.446942
ENSG00000116574	-2.23466	3.018	-3.46771	0.000598744	0.00518684	-1.06504
ENSG00000260112	-2.23646	-6.00638	-3.26939	0.00119838	0.00930479	-1.10197
ENSG00000128709	-2.23923	3.00636	-4.78136	2.69e-06	4.78e-05	4.04097
ENSG00000198106	-2.24073	-4.4826	-3.28356	0.00114167	0.00895138	-1.08184
ENSG00000114698	-2.24074	3.36116	-3.64325	0.000315245	0.003047	-0.497468
ENSG00000074590	-2.24119	3.258	-3.80322	0.000171861	0.00182347	0.0832188
ENSG00000137070	-2.24251	2.54502	-5.85508	1.21e-08	3.28e-07	9.26663
ENSG00000240305	-2.24399	-6.17695	-3.59069	0.000383021	0.00357918	-0.0895178
ENSG00000184205	-2.24516	4.17253	-8.53927	6.06e-16	4.58e-14	25.545
ENSG00000155016	-2.24559	1.58364	-5.54704	6.21e-08	1.53e-06	7.77108
ENSG00000184497	-2.24696	1.23673	-5.94366	7.46e-09	2.09e-07	9.82742
ENSG00000175505	-2.24882	2.28675	-4.05729	6.28e-05	0.000771173	1.11492
ENSG00000278376	-2.2509	-0.996508	-4.58645	6.54e-06	0.000105403	3.52612
ENSG00000274031	-2.25141	-4.25386	-3.25332	0.00126586	0.00972198	-1.17911
ENSG00000128596	-2.25569	0.00714652	-3.86746	0.000133909	0.00147431	0.65431
ENSG00000099998	-2.25752	3.0593	-4.16103	4.1e-05	0.0005307	1.43814
ENSG00000111696	-2.26027	2.85177	-5.37738	1.49e-07	3.42e-06	6.82337
ENSG00000114853	-2.26027	2.97752	-7.67513	2.14e-13	1.18e-11	19.8633
ENSG00000163453	-2.26073	6.61694	-4.44045	1.25e-05	0.000186437	2.24217
ENSG00000121104	-2.26427	2.45047	-5.37852	1.48e-07	3.4e-06	6.86713
ENSG00000170456	-2.26453	1.69486	-3.88729	0.000123894	0.00138156	0.548832
ENSG00000149201	-2.26645	-1.38177	-5.4637	9.56e-08	2.28e-06	7.50085
ENSG00000116962	-2.26821	4.60011	-3.40142	0.000757785	0.00634596	-1.43856
ENSG00000135929	-2.27194	2.76456	-3.58961	0.000384549	0.0035899	-0.628138
ENSG00000188051	-2.27195	-2.04307	-3.59403	0.000378347	0.00354937	-0.168144
ENSG00000197702	-2.27512	5.01146	-6.77714	6.14e-11	2.47e-09	14.2082
ENSG00000246877	-2.27567	-1.83751	-4.24671	2.87e-05	0.00038684	2.18791
ENSG00000137094	-2.27626	2.83787	-5.10578	5.75e-07	1.17e-05	5.52564
ENSG00000157303	-2.28328	1.35336	-3.94915	9.7e-05	0.00111888	0.811558
ENSG00000155962	-2.28538	2.46476	-3.51598	0.000503194	0.00446862	-0.845819
ENSG00000225968	-2.28566	-0.271869	-4.48909	1.01e-05	0.000154626	3.08248
ENSG00000262497	-2.28566	-5.11345	-3.25495	0.00125886	0.00968287	-1.15621
ENSG00000187239	-2.28627	4.57978	-7.30953	2.27e-12	1.1e-10	17.4585
ENSG00000198873	-2.28716	2.69247	-5.61471	4.36e-08	1.1e-06	8.01371
ENSG00000142279	-2.28798	2.62455	-4.41951	1.37e-05	0.000201781	2.52342
ENSG00000166173	-2.28934	2.62078	-3.97499	8.75e-05	0.00102371	0.769694
ENSG00000180769	-2.2941	-0.457273	-4.86131	1.85e-06	3.42e-05	4.68122
ENSG00000091428	-2.29501	0.805731	-5.09349	6.1e-07	1.24e-05	5.65158
ENSG00000082014	-2.29742	2.41658	-4.97084	1.1e-06	2.13e-05	4.93776
ENSG00000068383	-2.30073	3.64822	-10.0587	8.52e-21	1.12e-18	36.5361
ENSG00000163596	-2.30415	0.802133	-4.50057	9.58e-06	0.000147655	3.03905
ENSG00000198853	-2.30871	3.6394	-6.93484	2.35e-11	9.92e-10	15.2379
ENSG00000082397	-2.30925	2.32227	-4.76141	2.95e-06	5.18e-05	4.0075
ENSG00000179855	-2.31501	-0.256992	-4.71251	3.69e-06	6.35e-05	4.02275
ENSG00000104290	-2.31606	1.51157	-3.31039	0.00104101	0.00825584	-1.40841
ENSG00000235387	-2.31775	-2.71585	-4.05052	6.46e-05	0.000789174	1.46796
ENSG00000129946	-2.31803	2.3272	-3.65805	0.000298301	0.0029138	-0.347509
ENSG00000231999	-2.31836	-1.942	-4.93649	1.3e-06	2.47e-05	5.06281
ENSG00000177432	-2.32417	1.1798	-4.54222	7.97e-06	0.000124917	3.16939
ENSG00000152217	-2.32517	2.23014	-4.00153	7.87e-05	0.000932608	0.905919
ENSG00000249035	-2.32571	-6.11844	-3.26683	0.00120889	0.0093632	-1.10968
ENSG00000260807	-2.32613	-1.38766	-3.58631	0.000389252	0.00362737	-0.22972
ENSG00000128917	-2.3269	1.86905	-5.98117	6.07e-09	1.73e-07	9.97543
ENSG00000154146	-2.32781	1.86162	-4.72289	3.52e-06	6.1e-05	3.88063
ENSG00000131378	-2.32884	3.54149	-5.1089	5.66e-07	1.16e-05	5.47444
ENSG00000241399	-2.33003	0.286378	-6.08869	3.35e-09	1e-07	10.6444
ENSG00000010295	-2.33271	1.99016	-5.95008	7.2e-09	2.03e-07	9.8043
ENSG00000137103	-2.33555	2.85348	-5.91969	8.51e-09	2.36e-07	9.5756
ENSG00000031081	-2.33588	2.73201	-6.09592	3.21e-09	9.66e-08	10.528
ENSG00000134072	-2.33823	0.927121	-6.99252	1.65e-11	7.12e-10	15.729
ENSG00000170049	-2.33828	0.188421	-5.30798	2.11e-07	4.72e-06	6.70105
ENSG00000204136	-2.34081	0.758034	-3.71431	0.000241399	0.0024258	0.0172292
ENSG00000196329	-2.3413	-1.3652	-3.37365	0.00083548	0.00690133	-0.923255
ENSG00000108950	-2.34414	2.99452	-3.535	0.000469637	0.00422994	-0.843592
ENSG00000091436	-2.34807	5.2477	-7.45439	9e-13	4.56e-11	18.3143
ENSG00000204291	-2.34829	4.17463	-4.10564	5.16e-05	0.000648452	1.11272
ENSG00000166033	-2.34933	5.56582	-4.73104	3.39e-06	5.89e-05	3.57372
ENSG00000133574	-2.35232	3.0213	-4.54777	7.77e-06	0.000122373	3.0149
ENSG00000227502	-2.35697	-2.72059	-3.41007	0.000735009	0.00618229	-0.740235
ENSG00000122694	-2.35796	3.70313	-5.09809	5.97e-07	1.21e-05	5.40651
ENSG00000270154	-2.35853	-6.02306	-3.27164	0.00118922	0.00924862	-1.09537
ENSG00000204301	-2.35921	2.62828	-6.65999	1.24e-10	4.64e-09	13.6878
ENSG00000130300	-2.36158	4.71022	-5.36639	1.57e-07	3.6e-06	6.60707
ENSG00000253915	-2.36286	-5.94249	-3.32405	0.000993029	0.00795837	-0.936369
ENSG00000205189	-2.36364	2.77978	-3.90902	0.000113742	0.00128056	0.502568
ENSG00000164318	-2.3653	1.27271	-4.59619	6.26e-06	0.000101543	3.38479
ENSG00000181619	-2.36668	-0.726779	-5.57757	5.3e-08	1.32e-06	8.04481
ENSG00000205791	-2.36778	-1.71192	-4.993	9.91e-07	1.94e-05	5.30972
ENSG00000196923	-2.36828	5.68306	-6.07705	3.57e-09	1.06e-07	10.1902
ENSG00000197381	-2.3728	2.94121	-6.08235	3.47e-09	1.03e-07	10.4348
ENSG00000145012	-2.37302	5.98482	-7.3301	1.99e-12	9.76e-11	17.4819
ENSG00000187720	-2.37393	4.04074	-3.30521	0.0010598	0.00838515	-1.70716
ENSG00000008277	-2.37508	1.1193	-3.60817	0.00035909	0.00340051	-0.396267
ENSG00000100490	-2.37822	-0.327627	-4.44535	1.22e-05	0.000182839	2.90001
ENSG00000185630	-2.38	5.69376	-4.8346	2.1e-06	3.83e-05	4.02403
ENSG00000174600	-2.38061	1.83145	-3.96739	9.02e-05	0.00104959	0.81389
ENSG00000175395	-2.38103	2.14943	-10.7047	5.58e-23	9.13e-21	41.4601
ENSG00000133104	-2.38106	4.28094	-5.40411	1.3e-07	3.02e-06	6.82314
ENSG00000273091	-2.38141	-3.95875	-3.56218	0.000425289	0.00390926	-0.214359
ENSG00000188511	-2.38388	-1.15803	-4.33192	2e-05	0.000280655	2.48855
ENSG00000181007	-2.38451	0.229779	-3.32199	0.00100013	0.00799627	-1.22827
ENSG00000264017	-2.38542	-5.66237	-3.25539	0.00125698	0.00967826	-1.1477
ENSG00000048740	-2.39467	2.85642	-4.59796	6.21e-06	0.000100891	3.23998
ENSG00000182287	-2.3963	3.62398	-6.96456	1.96e-11	8.34e-10	15.4134
ENSG00000095370	-2.39783	2.53356	-6.71222	9.07e-11	3.51e-09	13.9946
ENSG00000167680	-2.40304	2.17315	-5.25301	2.78e-07	6.07e-06	6.26807
ENSG00000111728	-2.40454	0.0707099	-4.06178	6.17e-05	0.000759365	1.35458
ENSG00000132837	-2.40601	-1.62346	-3.69383	0.000260813	0.00259685	0.145061
ENSG00000177464	-2.40603	1.05257	-6.07373	3.64e-09	1.08e-07	10.5193
ENSG00000149131	-2.40979	6.50632	-3.67023	0.000285011	0.00280381	-0.72251
ENSG00000129116	-2.41036	6.64707	-6.08125	3.49e-09	1.04e-07	10.1291
ENSG00000214063	-2.41165	3.94102	-5.19637	3.68e-07	7.84e-06	5.84644
ENSG00000260331	-2.4125	-3.30281	-4.28139	2.48e-05	0.000339792	2.35641
ENSG00000112902	-2.41674	2.45786	-3.52935	0.000479384	0.00429989	-0.816879
ENSG00000148180	-2.4174	8.29765	-6.2275	1.53e-09	4.86e-08	10.795
ENSG00000263874	-2.41885	-0.859389	-5.45102	1.02e-07	2.42e-06	7.42851
ENSG00000214274	-2.41944	1.83234	-4.37708	1.64e-05	0.000237622	2.41118
ENSG00000160145	-2.42032	2.15287	-4.01079	7.58e-05	0.000904864	0.94147
ENSG00000100097	-2.42077	6.81172	-4.417	1.38e-05	0.000203699	2.11475
ENSG00000232347	-2.42198	-5.8044	-3.39864	0.000765247	0.00639944	-0.706992
ENSG00000136869	-2.42226	1.39458	-4.67851	4.31e-06	7.28e-05	3.72411
ENSG00000120738	-2.42455	6.82367	-3.82964	0.000155161	0.00167433	-0.182103
ENSG00000169047	-2.42549	3.76662	-4.11685	4.92e-05	0.000623227	1.18855
ENSG00000272631	-2.42933	-0.483224	-6.05952	3.94e-09	1.16e-07	10.5078
ENSG00000107560	-2.43111	2.8126	-10.0179	1.16e-20	1.51e-18	36.2382
ENSG00000233334	-2.43777	-5.65464	-3.53841	0.000463847	0.00418646	-0.263196
ENSG00000107736	-2.44152	0.70264	-3.77195	0.000193817	0.00202671	0.223278
ENSG00000102239	-2.44167	-6.1062	-3.26792	0.00120439	0.00933958	-1.10657
ENSG00000143878	-2.44184	6.58431	-4.54372	7.92e-06	0.000124151	2.66593
ENSG00000172037	-2.44248	5.84923	-4.50152	9.54e-06	0.000147114	2.55365
ENSG00000231024	-2.44369	-6.07172	-3.49227	0.000548186	0.00481611	-0.408806
ENSG00000255330	-2.44474	-4.65759	-3.47537	0.000582518	0.00507375	-0.483275
ENSG00000141753	-2.44518	7.57551	-4.82683	2.18e-06	3.95e-05	3.81507
ENSG00000074660	-2.44755	1.82362	-7.62822	2.91e-13	1.57e-11	19.6079
ENSG00000121671	-2.4539	3.90093	-11.6829	2.14e-26	5.16e-24	49.2244
ENSG00000137225	-2.45511	-2.49076	-4.21122	3.33e-05	0.000442375	2.06609
ENSG00000223821	-2.45558	-4.55152	-3.68531	0.000269313	0.00267012	0.206315
ENSG00000170955	-2.45604	3.20464	-4.7069	3.79e-06	6.49e-05	3.67436
ENSG00000126351	-2.45765	4.29986	-7.82343	8.05e-14	4.64e-12	20.7347
ENSG00000072832	-2.46401	2.50939	-3.81912	0.00016162	0.00173356	0.197531
ENSG00000272343	-2.47045	-2.38334	-3.76666	0.000197783	0.00205968	0.428751
ENSG00000229625	-2.47299	-6.21382	-3.6328	0.000327754	0.0031459	0.0502063
ENSG00000257038	-2.47367	-3.06872	-4.11765	4.91e-05	0.000621863	1.72355
ENSG00000112210	-2.47514	2.45244	-4.78541	2.64e-06	4.71e-05	4.09292
ENSG00000184500	-2.47761	3.22284	-3.77858	0.000188952	0.00198231	-0.0312491
ENSG00000154229	-2.47773	3.52093	-5.13276	5.04e-07	1.04e-05	5.57866
ENSG00000275322	-2.47925	-3.66814	-3.47557	0.000582097	0.00507287	-0.504616
ENSG00000187260	-2.48296	0.0278426	-4.70091	3.89e-06	6.65e-05	3.93585
ENSG00000185950	-2.48338	3.5004	-4.01428	7.48e-05	0.000895032	0.811851
ENSG00000151702	-2.48987	2.50499	-5.6217	4.2e-08	1.06e-06	8.05118
ENSG00000271967	-2.49033	-3.96538	-3.72997	0.000227482	0.00230885	0.347263
ENSG00000147100	-2.4938	2.4344	-3.60095	0.000368799	0.00347513	-0.576034
ENSG00000142227	-2.49444	4.13135	-5.53562	6.59e-08	1.61e-06	7.48072
ENSG00000152137	-2.49491	4.14714	-3.66261	0.000293262	0.00287104	-0.533527
ENSG00000150630	-2.49533	1.33681	-3.81111	0.0001667	0.00177927	0.281261
ENSG00000224383	-2.49554	-0.724287	-3.45137	0.000634743	0.00544747	-0.736239
ENSG00000188070	-2.49886	3.19492	-7.23523	3.64e-12	1.72e-10	17.0773
ENSG00000277353	-2.50014	-6.09291	-3.36236	0.000869146	0.00712713	-0.818342
ENSG00000272463	-2.50022	-1.67343	-3.49294	0.000546866	0.0048073	-0.531909
ENSG00000150281	-2.50087	1.91143	-5.011	9.09e-07	1.79e-05	5.1504
ENSG00000128739	-2.50366	3.28591	-4.16952	3.96e-05	0.000514502	1.42947
ENSG00000220205	-2.50375	4.85286	-9.81012	5.66e-20	6.91e-18	34.6268
ENSG00000009413	-2.50427	3.75691	-7.31748	2.16e-12	1.05e-10	17.5508
ENSG00000122870	-2.50531	1.33741	-3.84088	0.000148533	0.00161254	0.383809
ENSG00000145861	-2.50588	0.0372537	-3.43667	0.000668867	0.00570168	-0.858348
ENSG00000135931	-2.50677	2.27823	-6.11033	2.96e-09	8.98e-08	10.628
ENSG00000249252	-2.50943	-5.46184	-3.26954	0.00119778	0.00930255	-1.11082
ENSG00000196843	-2.5108	3.95968	-7.71904	1.61e-13	8.93e-12	20.0733
ENSG00000278601	-2.51286	-3.83728	-4.24416	2.9e-05	0.000390257	2.21865
ENSG00000142303	-2.51302	0.967906	-5.24423	2.9e-07	6.29e-06	6.32406
ENSG00000272573	-2.51302	-5.01286	-3.48334	0.000566081	0.00494617	-0.453034
ENSG00000102755	-2.51561	3.77311	-6.0968	3.2e-09	9.63e-08	10.4397
ENSG00000125966	-2.51801	-0.546785	-4.61351	5.79e-06	9.48e-05	3.60611
ENSG00000247970	-2.51992	-5.00079	-3.54068	0.000460017	0.00416302	-0.267685
ENSG00000241282	-2.5222	-5.79518	-3.28301	0.00114383	0.00896598	-1.06436
ENSG00000248668	-2.52314	-3.02624	-3.90713	0.00011459	0.00128916	0.947507
ENSG00000123342	-2.52433	2.0468	-4.72823	3.44e-06	5.95e-05	3.86067
ENSG00000113319	-2.52507	0.852862	-6.46999	3.8e-10	1.32e-08	12.7
ENSG00000250790	-2.5257	-2.62297	-3.29295	0.00110546	0.0087147	-1.11763
ENSG00000075073	-2.52714	-0.151179	-4.21244	3.31e-05	0.000440326	1.9458
ENSG00000246695	-2.53041	-0.282123	-4.51367	9.04e-06	0.000139986	3.16412
ENSG00000130201	-2.53082	0.744452	-6.71521	8.91e-11	3.45e-09	14.1052
ENSG00000159674	-2.53449	4.31952	-4.42862	1.31e-05	0.000195158	2.37703
ENSG00000248632	-2.53487	-4.06993	-3.46913	0.000595707	0.00516591	-0.517261
ENSG00000143127	-2.53509	-0.326001	-4.37786	1.64e-05	0.000237237	2.61397
ENSG00000235505	-2.53792	-0.55687	-4.66211	4.65e-06	7.76e-05	3.80911
ENSG00000142156	-2.53829	6.76158	-3.88222	0.000126387	0.00140427	0.0100254
ENSG00000254910	-2.53946	-1.94137	-4.46925	1.1e-05	0.000167209	3.06776
ENSG00000105711	-2.54075	0.7832	-4.90455	1.51e-06	2.83e-05	4.76429
ENSG00000115526	-2.54208	1.28282	-3.70416	0.00025085	0.00251247	-0.0945892
ENSG00000272320	-2.54464	-3.29491	-3.5596	0.000429326	0.00393923	-0.243306
ENSG00000231861	-2.54495	-5.67168	-3.30112	0.00107483	0.00849967	-1.01154
ENSG00000106624	-2.54512	6.38617	-3.7673	0.000197304	0.00205608	-0.379935
ENSG00000224609	-2.54792	-6.21014	-3.46325	0.000608377	0.0052568	-0.501417
ENSG00000253829	-2.54874	-4.63332	-3.39982	0.000762085	0.00637476	-0.725929
ENSG00000067113	-2.54881	3.64512	-6.97193	1.87e-11	8e-10	15.4439
ENSG00000159164	-2.54963	1.14171	-3.38545	0.000801599	0.00665402	-1.15011
ENSG00000272381	-2.55046	-5.84938	-3.48552	0.000561657	0.00491175	-0.433113
ENSG00000244486	-2.55176	1.70704	-5.2989	2.21e-07	4.91e-06	6.51466
ENSG00000223756	-2.55221	-2.81697	-3.66811	0.000287281	0.00282066	0.104398
ENSG00000128045	-2.55433	0.694181	-3.88346	0.000125774	0.00139841	0.605208
ENSG00000164604	-2.55491	-1.47882	-4.2547	2.77e-05	0.000375018	2.19164
ENSG00000165028	-2.55572	-0.430059	-5.99467	5.64e-09	1.61e-07	10.1616
ENSG00000226674	-2.55595	-2.974	-3.93987	0.00010067	0.00115609	1.06287
ENSG00000271787	-2.55674	-5.01239	-3.41093	0.000732775	0.00616521	-0.683714
ENSG00000227770	-2.55818	-6.20155	-3.51327	0.000508163	0.00450748	-0.341285
ENSG00000138449	-2.55818	4.80517	-3.54444	0.000453764	0.00411256	-1.00719
ENSG00000226807	-2.55849	-6.13417	-3.34917	0.000910082	0.00742278	-0.859263
ENSG00000127074	-2.55904	-3.00174	-3.35644	0.000887314	0.00726045	-0.905351
ENSG00000261693	-2.55948	-4.12343	-3.26998	0.00119597	0.00929082	-1.13839
ENSG00000170464	-2.56132	1.70458	-8.34796	2.3e-15	1.6e-13	24.3228
ENSG00000144837	-2.56298	0.237714	-3.30525	0.00105966	0.00838515	-1.3038
ENSG00000143772	-2.56428	4.7222	-7.6446	2.62e-13	1.42e-11	19.5463
ENSG00000155980	-2.56684	-1.65888	-3.4381	0.000665477	0.00567597	-0.714196
ENSG00000273973	-2.56856	-4.4362	-3.58729	0.000387845	0.00361647	-0.125704
ENSG00000108797	-2.56971	2.12379	-6.9069	2.79e-11	1.17e-09	15.1545
ENSG00000167992	-2.56989	-1.2484	-3.31123	0.00103803	0.00823865	-1.1434
ENSG00000187942	-2.57003	-0.633742	-6.99523	1.62e-11	7.02e-10	15.7517
ENSG00000139194	-2.57435	0.762812	-6.24921	1.35e-09	4.32e-08	11.4779
ENSG00000186340	-2.58005	4.64485	-3.72883	0.000228468	0.00231808	-0.356636
ENSG00000075886	-2.58444	-2.48333	-3.77637	0.00019056	0.00199746	0.463257
ENSG00000164116	-2.58713	1.40439	-4.79883	2.48e-06	4.45e-05	4.23408
ENSG00000169554	-2.589	2.95176	-6.39162	5.98e-10	2.05e-08	12.1208
ENSG00000187634	-2.59025	-0.357959	-3.2765	0.0011696	0.00912333	-1.34119
ENSG00000163576	-2.59132	-2.71869	-3.48848	0.000555722	0.00486685	-0.4983
ENSG00000177599	-2.59449	-2.43163	-3.48272	0.000567348	0.00495297	-0.529042
ENSG00000204187	-2.5947	-6.2183	-3.55989	0.000428875	0.00393628	-0.190102
ENSG00000243504	-2.59828	-5.65509	-3.61018	0.000356439	0.0033775	-0.0301351
ENSG00000233297	-2.59935	-3.66032	-3.54885	0.00044653	0.0040664	-0.269424
ENSG00000061918	-2.60006	1.7444	-4.75023	3.11e-06	5.44e-05	3.9854
ENSG00000112182	-2.60101	0.779563	-4.32442	2.06e-05	0.000288342	2.28683
ENSG00000087245	-2.6011	6.24507	-3.699	0.000255776	0.00255759	-0.613582
ENSG00000272158	-2.60113	-4.39594	-3.70168	0.000253211	0.00253528	0.256481
ENSG00000179772	-2.60123	-0.676606	-4.36296	1.75e-05	0.00025013	2.56987
ENSG00000150907	-2.6021	4.17888	-8.09965	1.26e-14	8.01e-13	22.5509
ENSG00000161544	-2.60273	2.05873	-4.96811	1.12e-06	2.15e-05	4.92835
ENSG00000274654	-2.60494	-6.20437	-3.68653	0.000268088	0.00266057	0.229711
ENSG00000155792	-2.60501	2.44425	-3.37017	0.000845737	0.00696713	-1.35645
ENSG00000131459	-2.60963	1.85427	-3.52361	0.000489461	0.00437221	-0.791085
ENSG00000204290	-2.61167	-6.1735	-3.56281	0.000424321	0.00390273	-0.180952
ENSG00000226891	-2.61231	-3.4902	-3.89541	0.000120006	0.00134116	0.914832
ENSG00000130956	-2.61384	1.96773	-8.28171	3.63e-15	2.47e-13	23.8692
ENSG00000173867	-2.61432	-3.88053	-3.8651	0.000135149	0.00148688	0.814847
ENSG00000066735	-2.61479	1.10443	-3.93057	0.000104453	0.00119233	0.733867
ENSG00000249465	-2.61561	-4.49876	-3.6567	0.000299812	0.0029248	0.106002
ENSG00000176428	-2.61827	-0.663227	-3.28088	0.00115219	0.00902455	-1.29465
ENSG00000270638	-2.61993	-4.02142	-4.18911	3.65e-05	0.000479344	2.00865
ENSG00000196924	-2.62034	9.26317	-5.37178	1.53e-07	3.51e-06	6.22475
ENSG00000261457	-2.62129	-5.58079	-3.25122	0.00127496	0.00978197	-1.16567
ENSG00000159433	-2.6225	1.92879	-7.37933	1.46e-12	7.24e-11	18.0322
ENSG00000118257	-2.62377	4.72702	-5.27679	2.47e-07	5.45e-06	6.14478
ENSG00000117643	-2.62442	2.3866	-5.75871	2.03e-08	5.34e-07	8.74999
ENSG00000071242	-2.62578	3.66975	-5.08429	6.38e-07	1.29e-05	5.32504
ENSG00000163359	-2.6265	6.57472	-3.80641	0.000169754	0.00180528	-0.2587
ENSG00000130561	-2.62849	-5.69016	-3.35538	0.000890604	0.00728345	-0.846714
ENSG00000132563	-2.62932	0.367518	-4.09519	5.38e-05	0.000673501	1.42865
ENSG00000170801	-2.63065	3.65257	-4.01848	7.35e-05	0.00088208	0.796574
ENSG00000139971	-2.63293	0.0346276	-4.2739	2.56e-05	0.000349503	2.158
ENSG00000214820	-2.633	-4.17679	-3.62157	0.000341711	0.00325724	-0.0177879
ENSG00000076555	-2.63305	3.07983	-7.08325	9.42e-12	4.18e-10	16.1477
ENSG00000182253	-2.63307	3.2896	-5.1026	5.84e-07	1.19e-05	5.44424
ENSG00000163513	-2.63506	4.9226	-5.7856	1.76e-08	4.66e-07	8.68276
ENSG00000164684	-2.63639	3.69796	-3.97371	8.8e-05	0.00102739	0.628156
ENSG00000144031	-2.63907	-2.02356	-5.15877	4.43e-07	9.32e-06	6.06383
ENSG00000005249	-2.64164	1.51874	-4.46016	1.14e-05	0.000172978	2.76314
ENSG00000134874	-2.64286	2.55365	-4.47848	1.06e-05	0.000161286	2.74149
ENSG00000117245	-2.64349	-0.432614	-5.17713	4.05e-07	8.57e-06	6.0966
ENSG00000203778	-2.64475	1.48354	-5.56131	5.77e-08	1.42e-06	7.816
ENSG00000167191	-2.64639	2.44405	-3.93019	0.000104609	0.00119321	0.589958
ENSG00000180354	-2.64683	3.57705	-5.93127	7.99e-09	2.22e-07	9.55677
ENSG00000140545	-2.64891	5.49332	-5.78747	1.74e-08	4.62e-07	8.64348
ENSG00000048052	-2.64928	1.74209	-4.29486	2.34e-05	0.000322052	2.06948
ENSG00000259460	-2.64982	-6.08484	-3.36501	0.000861152	0.00707112	-0.811197
ENSG00000182586	-2.65024	-5.67703	-3.38814	0.000794059	0.00659864	-0.744848
ENSG00000142494	-2.65053	0.828923	-3.61114	0.000355167	0.00336755	-0.375547
ENSG00000176438	-2.65238	1.44451	-5.99439	5.65e-09	1.61e-07	10.0587
ENSG00000175048	-2.65633	2.79728	-8.89263	4.94e-17	4.15e-15	28.0454
ENSG00000136895	-2.65944	1.01455	-6.69008	1.04e-10	3.95e-09	13.9401
ENSG00000267414	-2.66026	-1.92798	-4.13597	4.55e-05	0.00058304	1.74918
ENSG00000155760	-2.66034	3.00925	-4.54091	8.01e-06	0.00012552	2.95579
ENSG00000250510	-2.6608	-0.656065	-5.42797	1.15e-07	2.7e-06	7.30217
ENSG00000184867	-2.66123	2.72057	-4.47577	1.07e-05	0.000162893	2.71229
ENSG00000155093	-2.66163	0.731907	-4.86514	1.82e-06	3.36e-05	4.58084
ENSG00000150510	-2.66696	-0.0348865	-4.26454	2.66e-05	0.000361519	2.12357
ENSG00000226026	-2.66718	-4.17478	-4.08766	5.55e-05	0.000691722	1.62808
ENSG00000186105	-2.66764	-3.00485	-4.61043	5.87e-06	9.6e-05	3.67362
ENSG00000254281	-2.66817	-4.71785	-3.39614	0.000772038	0.00644737	-0.738041
ENSG00000115041	-2.66843	1.05133	-4.37292	1.67e-05	0.000241087	2.45206
ENSG00000232202	-2.66989	-5.49988	-3.54695	0.000449636	0.00408122	-0.241231
ENSG00000235189	-2.67406	-6.00284	-3.74621	0.000213851	0.00219914	0.430501
ENSG00000249706	-2.6779	-5.85139	-3.53007	0.000478118	0.00429233	-0.290627
ENSG00000167371	-2.67884	-0.121984	-5.36687	1.57e-07	3.59e-06	6.97703
ENSG00000177469	-2.68062	6.89977	-5.07319	6.73e-07	1.35e-05	4.98435
ENSG00000254414	-2.68272	-5.87706	-3.69562	0.000259063	0.0025845	0.257281
ENSG00000071282	-2.68273	3.58829	-5.89869	9.54e-09	2.62e-07	9.37766
ENSG00000225731	-2.68332	-6.1088	-3.84545	0.000145914	0.00158865	0.774853
ENSG00000042062	-2.6836	1.15385	-4.58524	6.58e-06	0.000105923	3.32311
ENSG00000125675	-2.68381	-2.54001	-3.53049	0.000477391	0.00428834	-0.372336
ENSG00000253520	-2.68578	-2.4158	-3.6948	0.000259861	0.00259019	0.173002
ENSG00000166707	-2.68615	-2.08544	-4.29499	2.34e-05	0.000322052	2.37082
ENSG00000198624	-2.68711	3.50127	-6.14227	2.48e-09	7.6e-08	10.6942
ENSG00000254703	-2.68716	-1.98088	-3.32466	0.000990912	0.00794769	-1.06305
ENSG00000010810	-2.68835	3.65141	-5.93009	8.04e-09	2.24e-07	9.54202
ENSG00000105137	-2.68849	2.89654	-4.96804	1.12e-06	2.15e-05	4.84846
ENSG00000279571	-2.68873	-5.92303	-3.63435	0.00032587	0.0031298	0.0524414
ENSG00000157103	-2.68915	-2.40784	-3.80952	0.000167732	0.0017884	0.57218
ENSG00000173546	-2.69003	3.4813	-3.91346	0.000111765	0.00126158	0.420341
ENSG00000203797	-2.69105	-0.807485	-3.63952	0.000319665	0.00307838	-0.11632
ENSG00000166333	-2.69119	2.3932	-6.92285	2.53e-11	1.06e-09	15.2254
ENSG00000183662	-2.69428	-5.89898	-3.44666	0.000645511	0.00552584	-0.558027
ENSG00000198453	-2.69455	0.364196	-4.10596	5.15e-05	0.000647871	1.46401
ENSG00000260608	-2.69485	-5.23536	-3.77854	0.000188984	0.00198231	0.532052
ENSG00000088882	-2.69504	3.15033	-4.42516	1.33e-05	0.000197545	2.45924
ENSG00000123146	-2.69621	5.18061	-5.62253	4.18e-08	1.06e-06	7.81612
ENSG00000135063	-2.69747	0.447596	-3.26289	0.00122526	0.00947481	-1.47903
ENSG00000103175	-2.69778	1.07453	-4.89999	1.54e-06	2.88e-05	4.6961
ENSG00000248115	-2.69951	-5.21792	-3.55106	0.000442941	0.00403976	-0.232532
ENSG00000259799	-2.70018	-4.41912	-3.24423	0.00130561	0.00998687	-1.21236
ENSG00000270040	-2.70057	-5.78019	-3.78436	0.000184806	0.0019452	0.5592
ENSG00000267042	-2.70065	-5.63545	-3.31301	0.00103164	0.00819436	-0.978491
ENSG00000131171	-2.70535	4.9502	-5.23352	3.06e-07	6.61e-06	5.91137
ENSG00000123358	-2.70596	4.37851	-3.75624	0.000205823	0.0021288	-0.252233
ENSG00000129757	-2.70626	3.53774	-4.60474	6.02e-06	9.81e-05	3.17866
ENSG00000162944	-2.70672	0.0273334	-7.29909	2.43e-12	1.17e-10	17.5864
ENSG00000263400	-2.70863	-2.49718	-3.58775	0.000387191	0.00361149	-0.185632
ENSG00000218052	-2.70982	-2.904	-4.1822	3.76e-05	0.000491005	1.95874
ENSG00000196972	-2.71006	-0.710559	-4.56054	7.34e-06	0.000116567	3.37724
ENSG00000165868	-2.71104	1.06157	-4.88079	1.69e-06	3.13e-05	4.62036
ENSG00000026025	-2.71145	7.51548	-5.40398	1.3e-07	3.02e-06	6.5196
ENSG00000138606	-2.71527	1.22489	-5.65701	3.49e-08	8.9e-07	8.31213
ENSG00000151491	-2.7162	3.99421	-4.68364	4.21e-06	7.13e-05	3.47893
ENSG00000101493	-2.7166	3.6359	-6.74887	7.28e-11	2.89e-09	14.1114
ENSG00000160460	-2.71887	-0.484348	-4.53144	8.36e-06	0.000130577	3.24289
ENSG00000006638	-2.71903	-0.288048	-5.82019	1.46e-08	3.93e-07	9.24428
ENSG00000198189	-2.72069	3.62648	-5.90674	9.13e-09	2.51e-07	9.41609
ENSG00000203883	-2.72111	1.79342	-5.37041	1.54e-07	3.53e-06	6.84471
ENSG00000163531	-2.72285	2.2971	-4.05202	6.42e-05	0.000785316	1.05302
ENSG00000232320	-2.72332	-3.34286	-3.63042	0.000330662	0.00316781	-0.0104639
ENSG00000163492	-2.727	-3.12876	-3.54815	0.00044767	0.00407258	-0.292369
ENSG00000066629	-2.72726	1.89555	-5.39586	1.35e-07	3.14e-06	6.96103
ENSG00000239804	-2.7284	-5.58334	-3.40973	0.000735879	0.00618789	-0.680221
ENSG00000261468	-2.73141	-2.22094	-4.69569	3.99e-06	6.79e-05	4.01388
ENSG00000272691	-2.73602	-5.28035	-3.5481	0.000447745	0.00407258	-0.241912
ENSG00000204815	-2.73866	-1.20622	-3.32481	0.000990398	0.00794567	-1.11998
ENSG00000250327	-2.73887	-2.95735	-3.32643	0.00098487	0.00791176	-1.01027
ENSG00000109743	-2.74086	-0.0501618	-6.09607	3.21e-09	9.66e-08	10.6797
ENSG00000157404	-2.74232	1.20695	-3.66172	0.000294239	0.00287968	-0.253459
ENSG00000152527	-2.7443	1.81889	-3.8505	0.000143075	0.00156277	0.349065
ENSG00000254602	-2.74443	-2.37953	-4.13522	4.57e-05	0.000584283	1.7618
ENSG00000198959	-2.74469	6.26907	-3.45058	0.000636548	0.00546034	-1.48109
ENSG00000106333	-2.74491	4.11989	-5.46644	9.42e-08	2.25e-06	7.11486
ENSG00000184271	-2.74505	1.63524	-8.67634	2.31e-16	1.8e-14	26.5623
ENSG00000174640	-2.74583	3.59661	-4.44607	1.22e-05	0.000182357	2.50032
ENSG00000063180	-2.7466	2.83948	-5.93839	7.68e-09	2.15e-07	9.64452
ENSG00000147526	-2.74849	5.13591	-7.9214	4.19e-14	2.54e-12	21.3028
ENSG00000107281	-2.74886	4.29523	-5.07423	6.7e-07	1.35e-05	5.21167
ENSG00000033327	-2.75048	3.00467	-6.8417	4.15e-11	1.7e-09	14.7003
ENSG00000148468	-2.75094	2.57451	-4.27976	2.49e-05	0.000341997	1.91746
ENSG00000109794	-2.75428	0.602915	-3.60413	0.000364497	0.00344099	-0.391621
ENSG00000214189	-2.75582	-0.979918	-3.78705	0.000182903	0.00192917	0.406895
ENSG00000235927	-2.75757	-4.30922	-4.07819	5.77e-05	0.000716054	1.59331
ENSG00000187391	-2.75813	0.701845	-6.65812	1.25e-10	4.69e-09	13.7656
ENSG00000156804	-2.7584	4.79337	-5.97001	6.46e-09	1.83e-07	9.65933
ENSG00000176049	-2.75887	-1.66711	-4.30341	2.25e-05	0.000312529	2.38345
ENSG00000065882	-2.75888	5.15176	-10.3752	7.39e-22	1.08e-19	38.883
ENSG00000278816	-2.75973	-5.20778	-3.73555	0.00022271	0.00227072	0.382609
ENSG00000114923	-2.76151	1.54387	-3.9673	9.03e-05	0.00104959	0.810678
ENSG00000132970	-2.76159	1.04401	-3.6762	0.000278698	0.00275619	-0.186255
ENSG00000172159	-2.76268	-0.0274294	-4.77214	2.81e-06	4.95e-05	4.23082
ENSG00000162444	-2.76272	0.798247	-3.57469	0.000406233	0.00375911	-0.51336
ENSG00000196653	-2.76291	-0.0707368	-3.24879	0.00128552	0.00985147	-1.4642
ENSG00000242052	-2.76425	-5.4892	-3.82215	0.000159734	0.00171515	0.686202
ENSG00000198626	-2.76442	-1.03712	-3.55925	0.000429873	0.00394305	-0.377299
ENSG00000183098	-2.76522	0.0697531	-3.32888	0.000976556	0.00785534	-1.2431
ENSG00000271849	-2.76812	-3.51364	-4.83165	2.13e-06	3.87e-05	4.6171
ENSG00000269834	-2.76895	-0.57854	-3.5081	0.000517758	0.0045859	-0.584102
ENSG00000140937	-2.76992	3.30856	-4.16828	3.98e-05	0.000516722	1.39983
ENSG00000200253	-2.77192	-4.5538	-4.03301	6.93e-05	0.000836753	1.42946
ENSG00000163171	-2.77345	4.39178	-5.59962	4.72e-08	1.18e-06	7.76013
ENSG00000164309	-2.77874	1.32857	-4.47643	1.07e-05	0.000162584	2.84557
ENSG00000207770	-2.77964	-3.19697	-3.86287	0.000136334	0.00149938	0.787595
ENSG00000262096	-2.78054	-4.60398	-3.25366	0.00126443	0.00971588	-1.18202
ENSG00000268798	-2.78222	-2.86222	-4.5757	6.86e-06	0.00010956	3.52421
ENSG00000277449	-2.78333	-0.970313	-6.38718	6.14e-10	2.1e-08	12.28
ENSG00000270755	-2.78418	-5.30382	-3.55854	0.000430993	0.00395094	-0.208539
ENSG00000087258	-2.78434	0.732888	-4.73509	3.33e-06	5.79e-05	4.00817
ENSG00000226491	-2.78566	-3.21792	-4.40421	1.46e-05	0.00021437	2.8331
ENSG00000260625	-2.78593	-2.98785	-4.89586	1.57e-06	2.94e-05	4.89205
ENSG00000173421	-2.78924	-3.55923	-4.34578	1.88e-05	0.000266276	2.60743
ENSG00000265008	-2.78973	-4.97582	-3.45795	0.000620007	0.00534515	-0.539532
ENSG00000235641	-2.79059	-5.19742	-3.27347	0.00118178	0.00919707	-1.10892
ENSG00000166257	-2.79066	-1.22152	-3.29985	0.00107952	0.00853456	-1.20049
ENSG00000118971	-2.7911	4.2179	-4.63353	5.29e-06	8.73e-05	3.23178
ENSG00000117425	-2.79192	-0.339189	-6.47409	3.71e-10	1.29e-08	12.7561
ENSG00000111181	-2.79827	-0.846814	-3.60038	0.000369581	0.00348141	-0.264971
ENSG00000133121	-2.80145	2.16331	-6.99759	1.6e-11	6.93e-10	15.6781
ENSG00000278727	-2.8042	-2.15159	-4.4966	9.75e-06	0.00015004	3.17933
ENSG00000253293	-2.8063	2.8644	-5.21908	3.29e-07	7.06e-06	6.01596
ENSG00000109501	-2.80665	4.347	-8.27507	3.8e-15	2.57e-13	23.7061
ENSG00000100154	-2.80686	2.83069	-7.85679	6.45e-14	3.82e-12	21.0163
ENSG00000102547	-2.80877	2.21964	-7.23742	3.59e-12	1.7e-10	17.1286
ENSG00000164442	-2.80953	4.20101	-7.06035	1.09e-11	4.79e-10	15.9268
ENSG00000142173	-2.81001	6.92941	-4.40414	1.46e-05	0.00021437	2.01857
ENSG00000272506	-2.81222	-5.5178	-3.76977	0.000195442	0.00204159	0.50416
ENSG00000271959	-2.81308	-3.27246	-4.0345	6.89e-05	0.000832078	1.41016
ENSG00000076706	-2.81393	5.11586	-5.46659	9.42e-08	2.25e-06	7.02825
ENSG00000197043	-2.81582	5.17888	-6.05376	4.06e-09	1.19e-07	10.0688
ENSG00000164849	-2.81952	-1.44944	-5.3656	1.58e-07	3.6e-06	7.02089
ENSG00000117013	-2.81994	-0.196665	-4.04246	6.67e-05	0.000810842	1.26867
ENSG00000267079	-2.82139	-5.81579	-3.38724	0.000796581	0.00661598	-0.747894
ENSG00000103742	-2.82157	-0.449894	-5.04253	7.81e-07	1.55e-05	5.46579
ENSG00000156103	-2.82367	-1.10627	-3.77598	0.000190845	0.00199977	0.368756
ENSG00000174429	-2.82565	-5.38689	-3.91192	0.000112449	0.00126742	1.00116
ENSG00000124615	-2.82953	1.52878	-4.61521	5.75e-06	9.43e-05	3.40116
ENSG00000132535	-2.83231	2.0761	-7.04908	1.16e-11	5.11e-10	15.9914
ENSG00000267776	-2.83663	-5.97317	-3.4134	0.000726399	0.00612004	-0.664104
ENSG00000151320	-2.8373	0.570817	-6.21277	1.67e-09	5.25e-08	11.2789
ENSG00000151468	-2.84021	2.94003	-5.28341	2.39e-07	5.28e-06	6.31209
ENSG00000199161	-2.84123	-5.77102	-3.5214	0.0004934	0.00439835	-0.322636
ENSG00000174080	-2.84123	4.54021	-6.02435	4.78e-09	1.38e-07	9.95992
ENSG00000139549	-2.84127	-3.69556	-4.00864	7.65e-05	0.000911074	1.32503
ENSG00000280132	-2.84201	-2.43454	-4.14612	4.36e-05	0.000561386	1.80214
ENSG00000149557	-2.84479	1.74819	-4.44805	1.21e-05	0.000181232	2.67445
ENSG00000226711	-2.84568	-1.55481	-5.0132	9e-07	1.77e-05	5.38302
ENSG00000157554	-2.84789	2.41984	-6.04523	4.26e-09	1.25e-07	10.2389
ENSG00000133116	-2.84842	-1.62105	-3.94619	9.82e-05	0.00113042	1.01583
ENSG00000251637	-2.84899	-3.03326	-3.36483	0.000861674	0.0070735	-0.890812
ENSG00000213435	-2.84991	-5.71522	-3.50381	0.000525835	0.0046466	-0.380246
ENSG00000279866	-2.85412	-2.99606	-4.91188	1.46e-06	2.74e-05	4.96204
ENSG00000177990	-2.85717	-0.806655	-3.97337	8.81e-05	0.00102841	1.06075
ENSG00000255389	-2.85768	-1.33969	-6.65654	1.26e-10	4.72e-09	13.7851
ENSG00000161594	-2.85785	-4.93332	-4.10873	5.09e-05	0.000641333	1.71364
ENSG00000198756	-2.85809	-0.842914	-3.53854	0.000463619	0.00418565	-0.473244
ENSG00000047617	-2.85968	-1.37413	-5.22158	3.25e-07	6.99e-06	6.33532
ENSG00000124019	-2.86061	-1.90296	-3.93547	0.000102445	0.00117249	0.992564
ENSG00000255326	-2.86072	-4.58822	-3.63692	0.000322768	0.00310196	0.0367837
ENSG00000213760	-2.86303	-2.05381	-6.05393	4.06e-09	1.19e-07	10.4815
ENSG00000113721	-2.86323	4.89887	-5.32753	1.91e-07	4.32e-06	6.35613
ENSG00000232973	-2.86376	-2.33599	-4.23289	3.04e-05	0.000406951	2.13091
ENSG00000133424	-2.86575	2.64008	-4.45184	1.19e-05	0.000178516	2.60474
ENSG00000281205	-2.86678	-1.80882	-3.63948	0.000319707	0.00307838	-0.0567312
ENSG00000166147	-2.87154	3.85747	-4.59954	6.17e-06	0.000100296	3.11222
ENSG00000133142	-2.87196	5.47428	-8.42668	1.33e-15	9.52e-14	24.6619
ENSG00000178175	-2.8721	-2.02495	-3.9375	0.000101622	0.00116526	1.00727
ENSG00000064309	-2.87239	1.82934	-5.20048	3.61e-07	7.68e-06	6.0175
ENSG00000003436	-2.87729	2.64844	-4.06547	6.08e-05	0.000749681	1.05282
ENSG00000271601	-2.87742	3.59617	-9.00608	2.18e-17	1.9e-15	28.8082
ENSG00000180190	-2.88168	0.928708	-3.79052	0.000180476	0.00190887	0.213343
ENSG00000177791	-2.88188	-2.71976	-3.651	0.00030627	0.00297349	0.0274803
ENSG00000232504	-2.88455	-5.53681	-3.3106	0.00104027	0.00825211	-0.991011
ENSG00000092096	-2.88528	2.47895	-6.11373	2.91e-09	8.84e-08	10.6001
ENSG00000145431	-2.88673	3.08213	-4.88981	1.62e-06	3.01e-05	4.45847
ENSG00000248429	-2.88681	-1.41071	-3.73617	0.000222185	0.00226644	0.250048
ENSG00000221890	-2.89671	2.30246	-4.03234	6.95e-05	0.000838707	0.961873
ENSG00000235563	-2.89819	-6.04001	-3.5974	0.000373667	0.00351337	-0.0710378
ENSG00000239697	-2.89911	2.84725	-8.36679	2.02e-15	1.41e-13	24.4001
ENSG00000105227	-2.89918	1.50523	-9.32388	2.14e-18	2.1e-16	31.1321
ENSG00000130518	-2.90064	0.809413	-4.84313	2.02e-06	3.69e-05	4.46093
ENSG00000020577	-2.90074	2.67326	-6.17539	2.06e-09	6.41e-08	10.92
ENSG00000139174	-2.90213	0.67862	-4.84469	2e-06	3.67e-05	4.47565
ENSG00000205018	-2.9035	-5.86894	-3.47253	0.000588488	0.00511576	-0.479106
ENSG00000140795	-2.90487	-3.31429	-3.54029	0.000460681	0.00416696	-0.316844
ENSG00000007237	-2.90505	2.8649	-5.63257	3.97e-08	1e-06	8.03996
ENSG00000101605	-2.90533	0.0935427	-5.41331	1.24e-07	2.89e-06	7.17671
ENSG00000178033	-2.90673	-0.18695	-5.26688	2.59e-07	5.7e-06	6.49096
ENSG00000183379	-2.90693	-4.45215	-3.27701	0.00116757	0.00911445	-1.11771
ENSG00000226526	-2.90893	-5.44069	-3.67265	0.000282435	0.00278297	0.170306
ENSG00000253730	-2.90963	-5.43068	-3.64582	0.000312249	0.00302188	0.0801449
ENSG00000168546	-2.91182	-2.28054	-3.37368	0.000835415	0.00690133	-0.904828
ENSG00000174804	-2.91248	2.81814	-6.57556	2.04e-10	7.38e-09	13.1537
ENSG00000186235	-2.91268	-2.85194	-3.45981	0.000615899	0.00531576	-0.597045
ENSG00000165821	-2.91342	1.46286	-4.28579	2.43e-05	0.000333809	2.03669
ENSG00000103241	-2.91441	0.576039	-5.93892	7.66e-09	2.14e-07	9.79873
ENSG00000164176	-2.91501	2.15511	-4.27962	2.49e-05	0.000342051	1.93973
ENSG00000171649	-2.91522	-1.15636	-5.15625	4.49e-07	9.43e-06	6.02087
ENSG00000172201	-2.91961	2.37588	-4.46248	1.13e-05	0.000171567	2.66706
ENSG00000259367	-2.92029	-5.63935	-3.72472	0.000232063	0.00234985	0.350664
ENSG00000006042	-2.92161	3.80157	-4.75514	3.04e-06	5.32e-05	3.79208
ENSG00000235531	-2.92192	-0.156732	-4.63672	5.21e-06	8.62e-05	3.6405
ENSG00000244968	-2.9223	-1.45487	-3.80668	0.00016958	0.00180493	0.496724
ENSG00000226239	-2.9224	-4.67871	-3.93885	0.000101079	0.00116035	1.08659
ENSG00000120328	-2.92327	-1.40668	-4.49749	9.72e-06	0.000149531	3.14658
ENSG00000253516	-2.92404	-5.94948	-3.718	0.000238049	0.00239928	0.331079
ENSG00000196169	-2.92549	-2.53941	-3.64119	0.000317681	0.00306625	-0.0151717
ENSG00000236304	-2.92741	-4.45026	-3.43047	0.000683768	0.00580916	-0.640432
ENSG00000275120	-2.92816	-4.44121	-4.66625	4.56e-06	7.63e-05	3.91747
ENSG00000131730	-2.92819	-1.52569	-4.81382	2.31e-06	4.18e-05	4.49404
ENSG00000113231	-2.92909	1.96831	-6.84294	4.12e-11	1.69e-09	14.7624
ENSG00000154240	-2.92987	1.23274	-6.0825	3.46e-09	1.03e-07	10.5216
ENSG00000223547	-2.92994	1.13404	-3.88582	0.000124616	0.0013891	0.536228
ENSG00000261371	-2.93017	5.05676	-7.31198	2.24e-12	1.08e-10	17.3952
ENSG00000213366	-2.93086	1.89668	-4.54837	7.75e-06	0.000122172	3.0714
ENSG00000145002	-2.93167	-4.62169	-3.82782	0.00015626	0.00168439	0.690616
ENSG00000213519	-2.93519	-5.42245	-3.50549	0.000522648	0.00462517	-0.381371
ENSG00000198440	-2.93525	-1.14912	-4.42528	1.33e-05	0.000197541	2.8355
ENSG00000179348	-2.93557	2.98094	-5.33777	1.82e-07	4.12e-06	6.56602
ENSG00000250254	-2.93818	-5.48131	-3.85121	0.000142675	0.00155944	0.785614
ENSG00000131097	-2.93921	-1.34205	-6.65641	1.27e-10	4.72e-09	13.785
ENSG00000263293	-2.93961	-4.14459	-3.39836	0.000766027	0.00640244	-0.749613
ENSG00000179776	-2.94091	2.87951	-6.66665	1.19e-10	4.48e-09	13.6725
ENSG00000150628	-2.94136	-5.55107	-3.32241	0.000998674	0.00798887	-0.955925
ENSG00000261934	-2.9431	-2.11971	-3.50629	0.000521143	0.00461454	-0.485082
ENSG00000134138	-2.94394	3.12171	-6.76844	6.47e-11	2.59e-09	14.2469
ENSG00000204161	-2.94407	1.00635	-7.12607	7.21e-12	3.29e-10	16.5054
ENSG00000164879	-2.94547	-1.26654	-3.91015	0.000113234	0.0012758	0.854538
ENSG00000120693	-2.94556	0.825285	-5.663	3.38e-08	8.64e-07	8.35744
ENSG00000213373	-2.94912	-5.86153	-3.48414	0.000564467	0.00493349	-0.442772
ENSG00000225938	-2.95106	-4.8497	-3.90693	0.000114684	0.00128973	0.974259
ENSG00000214761	-2.95194	-6.02555	-4.3967	1.51e-05	0.000220761	2.82775
ENSG00000197635	-2.95223	0.913137	-3.75596	0.000206049	0.00212971	0.0822629
ENSG00000182963	-2.95347	2.62343	-5.22262	3.23e-07	6.95e-06	6.04236
ENSG00000149599	-2.9573	-1.75882	-3.48882	0.000555042	0.0048637	-0.570541
ENSG00000130427	-2.95772	-3.35824	-3.34345	0.000928375	0.00755373	-0.947572
ENSG00000166448	-2.95991	-0.800919	-3.59106	0.000382498	0.00357649	-0.310013
ENSG00000178695	-2.96289	4.79174	-7.24115	3.5e-12	1.66e-10	16.9736
ENSG00000178429	-2.96414	-1.14986	-4.02199	7.25e-05	0.000870719	1.25532
ENSG00000259519	-2.96634	-5.87743	-4.05913	6.23e-05	0.000766669	1.53808
ENSG00000179144	-2.96647	1.72808	-5.86417	1.15e-08	3.13e-07	9.32485
ENSG00000173208	-2.96686	-1.53471	-4.07063	5.95e-05	0.000735789	1.46647
ENSG00000155099	-2.96774	1.02816	-6.56194	2.21e-10	7.95e-09	13.1885
ENSG00000153162	-2.96798	-0.197036	-4.63199	5.33e-06	8.79e-05	3.61886
ENSG00000180481	-2.96857	-1.87225	-5.10851	5.67e-07	1.16e-05	5.82245
ENSG00000074047	-2.97426	0.240014	-3.7478	0.000212561	0.00218735	0.131069
ENSG00000188906	-2.97739	1.06237	-4.80896	2.37e-06	4.26e-05	4.27576
ENSG00000257151	-2.97959	-0.858324	-3.76555	0.000198624	0.00206631	0.303918
ENSG00000114654	-2.98022	-0.368159	-4.46198	1.14e-05	0.00017183	2.92165
ENSG00000196338	-2.98369	-0.722955	-6.03842	4.42e-09	1.29e-07	10.3892
ENSG00000143248	-2.98447	4.25519	-5.94698	7.33e-09	2.06e-07	9.55561
ENSG00000213203	-2.9933	1.17355	-6.60635	1.7e-10	6.25e-09	13.4324
ENSG00000249923	-2.99526	-5.22794	-3.27107	0.00119152	0.00926104	-1.11996
ENSG00000169282	-2.99626	-0.093544	-7.70727	1.74e-13	9.61e-12	20.133
ENSG00000067445	-2.99637	0.743194	-5.05208	7.46e-07	1.49e-05	5.40201
ENSG00000088543	-2.9965	0.52822	-7.52717	5.62e-13	2.94e-11	18.9923
ENSG00000235501	-2.99712	0.24226	-5.85345	1.22e-08	3.3e-07	9.37212
ENSG00000197561	-2.99735	-5.88959	-3.63814	0.000321302	0.00309276	0.0604018
ENSG00000224713	-2.99792	-3.53099	-3.61135	0.000354901	0.00336608	-0.0768311
ENSG00000125409	-2.99854	-3.52703	-4.15813	4.15e-05	0.000536663	1.87584
ENSG00000108370	-2.99868	-0.720505	-4.81375	2.31e-06	4.18e-05	4.44579
ENSG00000152377	-2.99946	2.1757	-4.07602	5.82e-05	0.000721253	1.128
ENSG00000185070	-3.00033	1.26447	-3.26392	0.00122096	0.00944878	-1.6014
ENSG00000165716	-3.00384	0.593198	-5.43852	1.09e-07	2.56e-06	7.25415
ENSG00000064692	-3.00571	1.99601	-4.5814	6.69e-06	0.000107364	3.19324
ENSG00000275024	-3.01068	-4.25298	-3.98081	8.55e-05	0.0010048	1.22999
ENSG00000131370	-3.01151	1.41492	-5.39766	1.34e-07	3.12e-06	6.98752
ENSG00000261269	-3.01151	-0.301051	-7.2201	4e-12	1.89e-10	17.1052
ENSG00000229081	-3.01258	-6.22891	-4.28744	2.41e-05	0.000331624	2.40145
ENSG00000007908	-3.01321	-0.222346	-3.86153	0.000137046	0.00150666	0.575372
ENSG00000088992	-3.01679	0.274647	-3.60619	0.000361734	0.00341916	-0.381917
ENSG00000184304	-3.01828	0.213345	-4.42361	1.34e-05	0.000198794	2.7079
ENSG00000185046	-3.01846	-2.41106	-3.45191	0.000633533	0.00544156	-0.651996
ENSG00000136859	-3.01973	3.64696	-6.21351	1.66e-09	5.23e-08	11.0456
ENSG00000179564	-3.02006	-4.64513	-3.4407	0.00065935	0.00563162	-0.605986
ENSG00000259658	-3.02414	-2.64214	-4.01639	7.41e-05	0.000888161	1.31431
ENSG00000112186	-3.02428	1.92698	-5.68266	3.05e-08	7.84e-07	8.36554
ENSG00000205090	-3.02466	-1.04632	-6.37894	6.44e-10	2.19e-08	12.234
ENSG00000224729	-3.02469	-3.55074	-4.61398	5.78e-06	9.46e-05	3.69075
ENSG00000197479	-3.02559	-1.57174	-3.6698	0.000285469	0.0028065	0.020501
ENSG00000253953	-3.02708	-4.09224	-3.26081	0.00123398	0.00952528	-1.17839
ENSG00000241218	-3.02801	-4.74475	-3.40087	0.000759255	0.00635633	-0.730031
ENSG00000224078	-3.02972	2.2004	-4.70238	3.87e-06	6.62e-05	3.69652
ENSG00000258122	-3.0319	-5.78378	-3.53298	0.000473093	0.00425728	-0.287585
ENSG00000069122	-3.03191	2.18408	-7.76799	1.16e-13	6.59e-12	20.4638
ENSG00000166743	-3.03468	-2.11737	-4.91048	1.47e-06	2.75e-05	4.93581
ENSG00000104213	-3.03482	1.07048	-5.03293	8.18e-07	1.62e-05	5.27531
ENSG00000280219	-3.03504	-1.53026	-4.63429	5.27e-06	8.71e-05	3.71772
ENSG00000233968	-3.03536	-4.11387	-3.41994	0.000709779	0.00599663	-0.684774
ENSG00000171791	-3.03613	2.79761	-6.85114	3.92e-11	1.62e-09	14.7516
ENSG00000158301	-3.03788	2.0185	-8.2335	5.05e-15	3.35e-13	23.5303
ENSG00000133561	-3.0393	2.25937	-7.10414	8.27e-12	3.72e-10	16.3019
ENSG00000197497	-3.04008	-1.1834	-3.66688	0.000288607	0.00283185	-0.018345
ENSG00000006283	-3.04057	-0.992915	-4.59786	6.21e-06	0.000100891	3.53111
ENSG00000259070	-3.04099	-3.72872	-4.29489	2.34e-05	0.000322052	2.40617
ENSG00000198939	-3.04332	-1.52428	-5.70967	2.64e-08	6.85e-07	8.70785
ENSG00000237187	-3.04372	0.41829	-5.11421	5.51e-07	1.13e-05	5.71312
ENSG00000122679	-3.04614	2.34305	-7.59206	3.69e-13	1.96e-11	19.3259
ENSG00000139329	-3.04665	6.29824	-4.31172	2.18e-05	0.000302887	1.67079
ENSG00000232859	-3.04834	0.854457	-8.1105	1.17e-14	7.46e-13	22.7439
ENSG00000135502	-3.05052	-3.4571	-4.01166	7.56e-05	0.000902386	1.32537
ENSG00000262621	-3.05147	-5.15387	-3.88569	0.000124677	0.00138927	0.901177
ENSG00000230615	-3.05263	-1.32438	-5.44837	1.03e-07	2.45e-06	7.40892
ENSG00000197465	-3.05306	-4.53032	-4.03814	6.79e-05	0.000823486	1.44398
ENSG00000111087	-3.05459	-1.05312	-4.26923	2.61e-05	0.000355521	2.19172
ENSG00000261033	-3.06236	-5.99929	-3.51636	0.000502498	0.00446375	-0.338721
ENSG00000275367	-3.06322	-2.6638	-3.79198	0.000179468	0.00189954	0.505114
ENSG00000254648	-3.06376	-5.95289	-4.32752	2.03e-05	0.000284938	2.55531
ENSG00000260244	-3.06513	0.754065	-6.29832	1.02e-09	3.36e-08	11.7197
ENSG00000107317	-3.0653	3.36628	-3.83358	0.000152807	0.00165223	0.0986389
ENSG00000269920	-3.06547	-5.22744	-4.54445	7.89e-06	0.00012394	3.4171
ENSG00000205444	-3.0659	-5.72489	-3.34121	0.000935636	0.00759654	-0.896834
ENSG00000273551	-3.06632	-5.30934	-3.65487	0.000301872	0.00294207	0.106105
ENSG00000229694	-3.06665	-4.37494	-3.44478	0.00064985	0.00555515	-0.600329
ENSG00000005187	-3.06745	0.452362	-4.51113	9.15e-06	0.000141424	3.04347
ENSG00000205106	-3.07067	-4.48218	-3.85297	0.000141704	0.00154947	0.77439
ENSG00000164867	-3.07093	1.74054	-8.50711	7.59e-16	5.64e-14	25.3912
ENSG00000258943	-3.07124	-6.01448	-4.11339	4.99e-05	0.000630483	1.7394
ENSG00000267583	-3.07294	-4.00398	-4.57598	6.85e-06	0.000109518	3.53799
ENSG00000151812	-3.07361	-4.84323	-3.69668	0.000258029	0.00257588	0.239506
ENSG00000118762	-3.08056	3.6476	-10.4924	2.96e-22	4.5e-20	39.8252
ENSG00000228063	-3.08111	-4.76627	-3.86707	0.000134114	0.00147603	0.829276
ENSG00000225194	-3.08116	-3.09062	-3.71932	0.000236861	0.00239111	0.266666
ENSG00000068831	-3.08121	1.01488	-7.11514	7.72e-12	3.5e-10	16.4322
ENSG00000224812	-3.08147	-5.30386	-4.23599	3e-05	0.000402569	2.19666
ENSG00000162407	-3.08592	4.41672	-6.92352	2.52e-11	1.06e-09	15.0609
ENSG00000273287	-3.08809	-4.8243	-4.10514	5.17e-05	0.00064874	1.69593
ENSG00000150540	-3.08933	2.53889	-6.034	4.53e-09	1.32e-07	10.1522
ENSG00000255434	-3.08989	-4.72982	-4.37365	1.67e-05	0.00024047	2.72751
ENSG00000102053	-3.09264	-0.877257	-7.79179	9.93e-14	5.7e-12	20.6517
ENSG00000101298	-3.09351	0.368635	-5.20504	3.53e-07	7.54e-06	6.14242
ENSG00000143387	-3.09361	4.37756	-6.15851	2.26e-09	6.99e-08	10.6792
ENSG00000149534	-3.09619	-1.62615	-3.65774	0.000298651	0.00291629	-0.0164769
ENSG00000157110	-3.09672	4.2749	-6.36813	6.85e-10	2.31e-08	11.8498
ENSG00000270412	-3.09711	-4.35419	-3.6914	0.000263212	0.00261645	0.211259
ENSG00000127329	-3.09748	2.78743	-7.34709	1.79e-12	8.8e-11	17.7582
ENSG00000171115	-3.09934	1.66112	-7.50272	6.59e-13	3.38e-11	18.7951
ENSG00000171951	-3.10108	-2.21175	-3.89656	0.000119465	0.00133658	0.857277
ENSG00000121068	-3.10312	1.59653	-6.61318	1.64e-10	6.03e-09	13.4377
ENSG00000253159	-3.10313	-2.78042	-3.88912	0.000123007	0.00137218	0.854971
ENSG00000178878	-3.10339	2.77871	-9.26278	3.36e-18	3.17e-16	30.6671
ENSG00000257108	-3.10472	-2.15912	-5.12042	5.35e-07	1.1e-05	5.88141
ENSG00000071967	-3.10541	4.99172	-6.60463	1.72e-10	6.29e-09	13.1402
ENSG00000171451	-3.10623	-0.102811	-4.54119	8e-06	0.000125428	3.21768
ENSG00000260329	-3.10715	-1.53122	-5.37977	1.47e-07	3.38e-06	7.08375
ENSG00000253537	-3.1086	-3.19714	-3.76588	0.000198378	0.00206446	0.434907
ENSG00000187601	-3.10976	2.04592	-6.84641	4.04e-11	1.66e-09	14.7659
ENSG00000260876	-3.11205	-4.68787	-3.5939	0.000378516	0.00354937	-0.109368
ENSG00000255052	-3.11317	-4.69032	-3.67898	0.000275805	0.00273092	0.17539
ENSG00000112964	-3.11364	-0.198611	-3.41594	0.000719901	0.00607534	-0.96414
ENSG00000171509	-3.11438	-1.34214	-4.31406	2.15e-05	0.000300426	2.38663
ENSG00000182752	-3.11713	-0.152949	-4.11681	4.92e-05	0.000623227	1.51507
ENSG00000185551	-3.1209	4.42824	-6.00296	5.38e-09	1.55e-07	9.83362
ENSG00000144642	-3.12119	1.58233	-5.62762	4.07e-08	1.03e-06	8.10426
ENSG00000221923	-3.12124	-0.137327	-5.26738	2.59e-07	5.69e-06	6.47405
ENSG00000122035	-3.12132	1.40427	-6.7296	8.17e-11	3.19e-09	14.12
ENSG00000206384	-3.12257	-2.21082	-3.61605	0.00034878	0.00331527	-0.124304
ENSG00000276855	-3.12305	-0.358075	-4.20162	3.46e-05	0.000457309	1.86313
ENSG00000105989	-3.12463	1.07154	-4.5721	6.97e-06	0.000111164	3.2253
ENSG00000272789	-3.1265	-3.96104	-3.86766	0.000133801	0.00147418	0.8152
ENSG00000243004	-3.12682	-2.83332	-4.18779	3.67e-05	0.000481702	1.96696
ENSG00000265107	-3.1278	0.367602	-5.56447	5.67e-08	1.4e-06	7.88339
ENSG00000025423	-3.12798	1.36539	-7.382	1.43e-12	7.14e-11	18.0493
ENSG00000227051	-3.13206	2.51764	-5.04347	7.78e-07	1.55e-05	5.19528
ENSG00000226808	-3.13276	-5.66558	-3.78343	0.000185466	0.00195012	0.549087
ENSG00000035862	-3.13507	6.4459	-6.25512	1.31e-09	4.19e-08	11.0434
ENSG00000255986	-3.13767	-5.83703	-3.28277	0.00114475	0.00897088	-1.07634
ENSG00000090006	-3.14012	6.06208	-7.57628	4.09e-13	2.17e-11	18.9737
ENSG00000204442	-3.14454	-2.52202	-3.66748	0.000287961	0.00282643	0.0643494
ENSG00000243422	-3.14662	-3.98128	-3.5855	0.000390416	0.00363267	-0.154926
ENSG00000258679	-3.14679	-5.7153	-4.46833	1.1e-05	0.000167806	3.11087
ENSG00000105974	-3.14908	5.44096	-4.85004	1.95e-06	3.59e-05	4.04655
ENSG00000104804	-3.14939	-4.19035	-4.37279	1.67e-05	0.000241107	2.71791
ENSG00000165259	-3.15001	-1.59801	-3.90035	0.000117696	0.00132069	0.828595
ENSG00000110799	-3.15019	5.54511	-7.14174	6.54e-12	3.01e-10	16.2942
ENSG00000253731	-3.15344	-1.17881	-5.45621	9.93e-08	2.36e-06	7.43942
ENSG00000183160	-3.15377	1.28246	-4.75539	3.03e-06	5.32e-05	3.99401
ENSG00000178187	-3.15596	-3.3615	-3.29832	0.00108525	0.00857533	-1.09475
ENSG00000251188	-3.15643	-3.66998	-3.8551	0.000140528	0.00153882	0.761339
ENSG00000239405	-3.15688	-3.4583	-3.51964	0.00049657	0.00441883	-0.389048
ENSG00000064989	-3.15802	2.20088	-6.6989	9.82e-11	3.76e-09	13.893
ENSG00000010319	-3.15982	1.02196	-7.27213	2.88e-12	1.38e-10	17.3866
ENSG00000166856	-3.16025	-4.26417	-4.59906	6.18e-06	0.000100458	3.63517
ENSG00000140945	-3.16186	2.96263	-4.37365	1.67e-05	0.00024047	2.2236
ENSG00000131711	-3.16194	2.82168	-4.69502	4e-06	6.81e-05	3.59502
ENSG00000175899	-3.16234	6.45809	-6.60191	1.75e-10	6.39e-09	13.0065
ENSG00000146469	-3.16384	-4.46455	-4.59674	6.24e-06	0.000101348	3.62722
ENSG00000272564	-3.16416	-5.66278	-4.03617	6.84e-05	0.000827779	1.44961
ENSG00000198580	-3.16624	-3.35718	-4.67327	4.42e-06	7.42e-05	3.93451
ENSG00000279161	-3.16729	-5.26237	-3.77724	0.000189929	0.00199154	0.521016
ENSG00000180383	-3.1682	-5.16436	-3.45692	0.000622303	0.00536037	-0.546862
ENSG00000166793	-3.16847	-0.879938	-7.35156	1.74e-12	8.56e-11	17.9023
ENSG00000122691	-3.17005	0.929238	-4.68243	4.24e-06	7.16e-05	3.72284
ENSG00000248890	-3.17157	-3.01897	-3.58915	0.000385204	0.00359406	-0.179777
ENSG00000134020	-3.17296	-4.87583	-3.5916	0.000381739	0.00357049	-0.114836
ENSG00000121297	-3.17595	2.12275	-6.01359	5.08e-09	1.46e-07	10.0682
ENSG00000229196	-3.17781	-4.92857	-3.47417	0.000585029	0.00508979	-0.496263
ENSG00000164056	-3.17817	3.22049	-6.68952	1.04e-10	3.96e-09	13.7613
ENSG00000226197	-3.17856	-6.0283	-3.80636	0.000169791	0.00180528	0.63282
ENSG00000100307	-3.1795	3.94573	-9.60951	2.56e-19	2.82e-17	33.1497
ENSG00000116132	-3.17979	4.03448	-4.9992	9.62e-07	1.89e-05	4.84582
ENSG00000248927	-3.18072	-4.67668	-3.8962	0.000119634	0.00133765	0.929531
ENSG00000267107	-3.18097	0.355335	-6.8869	3.15e-11	1.31e-09	15.0939
ENSG00000150594	-3.18117	0.993822	-4.24356	2.91e-05	0.000390934	1.87545
ENSG00000170390	-3.18313	0.148889	-6.74219	7.57e-11	2.99e-09	14.2564
ENSG00000198835	-3.1848	0.239586	-6.02929	4.65e-09	1.35e-07	10.2866
ENSG00000254966	-3.18541	-3.89596	-4.34058	1.92e-05	0.000271548	2.58554
ENSG00000013297	-3.18941	-0.444785	-4.52523	8.59e-06	0.000133537	3.1828
ENSG00000170954	-3.19177	-0.593184	-3.78425	0.000184882	0.00194533	0.325678
ENSG00000196569	-3.1923	2.0847	-5.78507	1.76e-08	4.67e-07	8.86329
ENSG00000245067	-3.1926	-4.98975	-4.00795	7.67e-05	0.000912746	1.33754
ENSG00000238184	-3.19652	-4.48566	-3.88503	0.000125002	0.00139163	0.886119
ENSG00000156140	-3.19704	-1.70773	-3.86053	0.000137583	0.00151093	0.687507
ENSG00000139330	-3.19795	-5.7501	-3.64528	0.000312868	0.00302595	0.0791514
ENSG00000125810	-3.19801	3.83548	-8.44118	1.2e-15	8.64e-14	24.8424
ENSG00000197769	-3.19846	-5.07409	-3.49422	0.000544342	0.00478788	-0.429258
ENSG00000102409	-3.19849	2.82649	-4.94861	1.23e-06	2.34e-05	4.71948
ENSG00000273125	-3.20146	-5.16459	-4.13374	4.59e-05	0.000586879	1.80605
ENSG00000123094	-3.20188	2.49825	-6.73852	7.74e-11	3.05e-09	14.0988
ENSG00000053702	-3.20348	0.624894	-10.4926	2.96e-22	4.5e-20	39.7916
ENSG00000131477	-3.20358	2.53925	-9.4226	1.03e-18	1.05e-16	31.8301
ENSG00000102362	-3.20574	3.28442	-7.75604	1.26e-13	7.11e-12	20.3159
ENSG00000165617	-3.20699	0.646169	-4.99694	9.73e-07	1.91e-05	5.12982
ENSG00000133687	-3.20717	2.00879	-4.276	2.53e-05	0.000346557	1.91176
ENSG00000237928	-3.20744	-5.78603	-3.99373	8.12e-05	0.000960426	1.29543
ENSG00000258636	-3.2076	-5.99746	-4.05876	6.24e-05	0.000767525	1.53564
ENSG00000227028	-3.20781	-5.03747	-3.82834	0.000155946	0.0016816	0.695108
ENSG00000113296	-3.2093	0.0882229	-4.78875	2.6e-06	4.65e-05	4.25762
ENSG00000156218	-3.21051	1.02341	-3.91459	0.000111266	0.00125688	0.615693
ENSG00000171016	-3.21137	0.852279	-4.35603	1.8e-05	0.000256376	2.34988
ENSG00000149150	-3.21166	1.03952	-7.05981	1.09e-11	4.8e-10	16.0914
ENSG00000102466	-3.21227	-3.55581	-3.41225	0.000729359	0.00614156	-0.734295
ENSG00000225684	-3.21242	-2.92871	-4.08168	5.69e-05	0.000706508	1.56326
ENSG00000274565	-3.21672	-2.08144	-4.77473	2.77e-06	4.9e-05	4.33312
ENSG00000068615	-3.21828	1.12013	-4.68044	4.28e-06	7.22e-05	3.68592
ENSG00000213694	-3.21899	2.31356	-6.06537	3.81e-09	1.13e-07	10.3263
ENSG00000154188	-3.22047	-0.729919	-4.72848	3.43e-06	5.95e-05	4.06168
ENSG00000154263	-3.22057	-0.521612	-5.65192	3.58e-08	9.13e-07	8.37571
ENSG00000251867	-3.22108	-1.80721	-5.04577	7.69e-07	1.53e-05	5.52714
ENSG00000240225	-3.22205	0.329551	-4.95613	1.18e-06	2.27e-05	4.97933
ENSG00000264067	-3.22231	-5.5621	-3.59271	0.000380181	0.00356211	-0.0989644
ENSG00000232000	-3.22241	-5.69348	-3.30529	0.0010595	0.00838515	-1.01089
ENSG00000037280	-3.22274	1.42421	-8.77597	1.14e-16	9.15e-15	27.2494
ENSG00000163751	-3.22351	1.04711	-4.25453	2.77e-05	0.00037513	1.9224
ENSG00000130052	-3.22541	0.799431	-9.25413	3.58e-18	3.37e-16	30.627
ENSG00000279302	-3.22548	-4.53969	-3.55556	0.000435716	0.00398604	-0.241161
ENSG00000073910	-3.22658	2.04778	-6.77294	6.3e-11	2.52e-09	14.3276
ENSG00000079150	-3.22688	1.68455	-9.69319	1.37e-19	1.6e-17	33.8238
ENSG00000203706	-3.2282	0.245719	-5.26031	2.68e-07	5.88e-06	6.40264
ENSG00000117477	-3.23018	-1.74504	-9.31934	2.21e-18	2.16e-16	30.8807
ENSG00000183570	-3.23019	-1.17866	-4.31049	2.19e-05	0.000304066	2.3566
ENSG00000127743	-3.23061	-3.40321	-5.55747	5.88e-08	1.45e-06	7.95908
ENSG00000182168	-3.23106	-0.767879	-5.15915	4.42e-07	9.31e-06	5.9975
ENSG00000100312	-3.232	-4.32887	-4.35727	1.79e-05	0.000255131	2.65707
ENSG00000260105	-3.23219	-5.54382	-3.64615	0.000311864	0.00302028	0.0781864
ENSG00000163644	-3.23268	3.03726	-8.37228	1.94e-15	1.36e-13	24.4151
ENSG00000112619	-3.23279	-2.21136	-4.26988	2.6e-05	0.000354867	2.25606
ENSG00000259040	-3.23308	-3.13446	-4.21109	3.33e-05	0.000442426	2.05943
ENSG00000078098	-3.23577	1.91515	-5.07742	6.6e-07	1.33e-05	5.39225
ENSG00000272784	-3.23675	-5.03412	-4.27765	2.52e-05	0.000344603	2.35338
ENSG00000108405	-3.23836	-0.701504	-5.2211	3.26e-07	7e-06	6.28282
ENSG00000138379	-3.23973	-4.02054	-3.49797	0.000537043	0.00472843	-0.443679
ENSG00000260123	-3.24217	-5.74488	-3.8968	0.000119353	0.00133582	0.94595
ENSG00000134115	-3.24266	-5.84945	-3.63319	0.000327283	0.00314237	0.0393503
ENSG00000259884	-3.24303	-2.30017	-3.60636	0.000361512	0.00341811	-0.167335
ENSG00000116117	-3.24526	1.39048	-5.60735	4.53e-08	1.14e-06	8.00991
ENSG00000259207	-3.24605	-1.30885	-3.80906	0.000168028	0.00179029	0.478339
ENSG00000166963	-3.24807	1.57724	-6.81491	4.89e-11	1.99e-09	14.6044
ENSG00000258399	-3.24884	-5.44172	-3.59256	0.00038039	0.00356226	-0.102422
ENSG00000172458	-3.25142	-1.09088	-6.85324	3.87e-11	1.6e-09	14.9227
ENSG00000164114	-3.25504	-0.0483766	-4.02562	7.14e-05	0.000859415	1.1466
ENSG00000235209	-3.2569	-6.03093	-4.14808	4.33e-05	0.000557092	1.8676
ENSG00000187513	-3.25721	0.985363	-7.31587	2.18e-12	1.06e-10	17.6521
ENSG00000254744	-3.25729	-5.58264	-4.0638	6.12e-05	0.000754194	1.54935
ENSG00000157782	-3.25754	-2.31398	-6.32315	8.88e-10	2.96e-08	11.9223
ENSG00000173482	-3.25782	2.79347	-5.98511	5.94e-09	1.69e-07	9.85859
ENSG00000274443	-3.25835	-5.12363	-3.73148	0.00022618	0.00229837	0.359695
ENSG00000068781	-3.26171	-5.6524	-3.63445	0.00032575	0.00312963	0.0400526
ENSG00000259705	-3.26185	-5.05617	-3.83632	0.000151186	0.00163725	0.722539
ENSG00000005513	-3.26468	-2.21458	-4.51851	8.85e-06	0.000137229	3.25269
ENSG00000106538	-3.26755	4.19026	-5.17166	4.16e-07	8.79e-06	5.63113
ENSG00000198547	-3.269	-4.73452	-4.36257	1.75e-05	0.000250315	2.68212
ENSG00000256229	-3.26974	-0.888278	-4.68113	4.26e-06	7.2e-05	3.8615
ENSG00000169116	-3.27308	3.06274	-5.39636	1.35e-07	3.13e-06	6.81527
ENSG00000164591	-3.27451	-2.79959	-4.90709	1.49e-06	2.8e-05	4.93113
ENSG00000198576	-3.27469	-1.31218	-4.18607	3.7e-05	0.00048462	1.86365
ENSG00000137801	-3.27568	5.82684	-5.0693	6.86e-07	1.38e-05	5.00707
ENSG00000174807	-3.27665	3.22592	-6.52251	2.79e-10	9.9e-09	12.7934
ENSG00000257058	-3.2768	-4.21194	-4.78311	2.67e-06	4.75e-05	4.40924
ENSG00000198046	-3.27722	-1.1796	-3.47724	0.000578627	0.00504564	-0.677069
ENSG00000178531	-3.27746	1.83414	-5.31423	2.04e-07	4.58e-06	6.52335
ENSG00000162592	-3.2805	-5.90582	-3.91878	0.000109439	0.00123855	1.02593
ENSG00000257894	-3.28091	-2.79578	-4.60582	5.99e-06	9.77e-05	3.63709
ENSG00000271745	-3.28124	-3.817	-4.90814	1.49e-06	2.78e-05	4.94913
ENSG00000206052	-3.28236	-2.38268	-4.94478	1.25e-06	2.38e-05	5.08894
ENSG00000077616	-3.28417	-1.04368	-8.66259	2.54e-16	1.97e-14	26.3989
ENSG00000138172	-3.28508	2.94859	-10.2099	2.66e-21	3.66e-19	37.6756
ENSG00000167552	-3.28608	5.26932	-6.72999	8.15e-11	3.19e-09	13.8373
ENSG00000239941	-3.28813	-5.92173	-3.543	0.000456147	0.00413292	-0.257238
ENSG00000269113	-3.28826	-1.31162	-3.57935	0.000399345	0.00370666	-0.331064
ENSG00000018236	-3.28833	1.52332	-3.35878	0.000880077	0.00720706	-1.36941
ENSG00000110811	-3.28874	3.18469	-5.69739	2.82e-08	7.28e-07	8.3173
ENSG00000183775	-3.28914	-3.50282	-4.2057	3.41e-05	0.000450163	2.04809
ENSG00000277829	-3.29015	-5.46112	-3.99995	7.92e-05	0.000937441	1.31336
ENSG00000169515	-3.29034	1.91649	-3.89344	0.000120939	0.00135009	0.440879
ENSG00000214237	-3.29141	-4.91441	-3.76923	0.000195846	0.00204441	0.485939
ENSG00000165507	-3.29146	4.08477	-6.98513	1.73e-11	7.43e-10	15.4399
ENSG00000271547	-3.29159	-5.87981	-4.64826	4.95e-06	8.22e-05	3.84577
ENSG00000173705	-3.2949	-1.02904	-4.26741	2.63e-05	0.000357958	2.16728
ENSG00000135318	-3.29731	3.01631	-4.58348	6.63e-06	0.000106548	3.08305
ENSG00000122786	-3.29848	6.09566	-6.89298	3.04e-11	1.27e-09	14.7353
ENSG00000270457	-3.29876	-5.55225	-4.14931	4.31e-05	0.000554739	1.8678
ENSG00000172247	-3.30082	-2.6958	-3.28863	0.00112199	0.0088221	-1.16798
ENSG00000049540	-3.30389	3.46117	-3.89617	0.000119649	0.00133765	0.296402
ENSG00000120820	-3.30467	1.54354	-6.97816	1.8e-11	7.73e-10	15.5664
ENSG00000153814	-3.30687	2.81714	-9.35338	1.72e-18	1.71e-16	31.3158
ENSG00000149564	-3.30696	2.9724	-11.264	6.43e-25	1.39e-22	45.8717
ENSG00000144366	-3.3083	1.65526	-4.66835	4.52e-06	7.56e-05	3.57156
ENSG00000253305	-3.30944	-2.00302	-5.4535	1.01e-07	2.39e-06	7.44574
ENSG00000150048	-3.31013	-0.146414	-7.36276	1.62e-12	8.02e-11	17.9746
ENSG00000272674	-3.3106	-0.330111	-4.18537	3.71e-05	0.000485409	1.78039
ENSG00000161940	-3.31232	1.81556	-8.48904	8.61e-16	6.31e-14	25.2579
ENSG00000272864	-3.31468	-3.0336	-4.45931	1.15e-05	0.000173536	3.03819
ENSG00000103485	-3.31753	2.11828	-4.50181	9.53e-06	0.000147002	2.8185
ENSG00000173258	-3.31875	-2.31465	-5.25174	2.8e-07	6.1e-06	6.48873
ENSG00000182534	-3.32109	4.32806	-8.01972	2.16e-14	1.35e-12	21.9685
ENSG00000259363	-3.32177	-3.41445	-4.6738	4.41e-06	7.41e-05	3.93517
ENSG00000275178	-3.32378	-5.11753	-4.03596	6.85e-05	0.000828153	1.44035
ENSG00000107186	-3.32382	1.93106	-5.67055	3.25e-08	8.33e-07	8.28228
ENSG00000108622	-3.32486	0.974651	-7.84465	6.99e-14	4.09e-12	20.9951
ENSG00000142871	-3.32657	5.46584	-5.5422	6.37e-08	1.56e-06	7.33125
ENSG00000277684	-3.32746	-5.76545	-4.45621	1.16e-05	0.000175392	3.06155
ENSG00000165410	-3.32855	3.59307	-10.2868	1.47e-21	2.09e-19	38.243
ENSG00000185652	-3.32932	-2.57105	-3.41374	0.000725539	0.00611448	-0.786662
ENSG00000108830	-3.3335	-0.291595	-4.13127	4.64e-05	0.000592144	1.56557
ENSG00000087076	-3.33429	1.05079	-7.665	2.29e-13	1.25e-11	19.8373
ENSG00000132702	-3.33564	-3.99556	-4.01195	7.55e-05	0.000901683	1.33183
ENSG00000146001	-3.33609	-3.36897	-5.13503	4.98e-07	1.03e-05	5.96229
ENSG00000152582	-3.33768	0.215043	-4.50437	9.42e-06	0.000145421	3.01338
ENSG00000267254	-3.34013	-2.52665	-4.64036	5.13e-06	8.49e-05	3.77078
ENSG00000227733	-3.34219	-4.57558	-4.05464	6.35e-05	0.000778824	1.50167
ENSG00000139567	-3.34224	2.78739	-9.68365	1.47e-19	1.7e-17	33.7336
ENSG00000267280	-3.34266	-2.2134	-4.77658	2.75e-06	4.86e-05	4.34227
ENSG00000144230	-3.34323	-3.74495	-4.00466	7.77e-05	0.000922649	1.29925
ENSG00000177875	-3.34489	-0.435596	-5.03613	8.06e-07	1.6e-05	5.40178
ENSG00000238078	-3.3454	-5.16771	-4.207	3.39e-05	0.000447913	2.08185
ENSG00000264016	-3.34596	-4.08127	-3.9371	0.000101784	0.00116623	1.06147
ENSG00000174599	-3.34665	-2.5855	-3.75006	0.00021074	0.00217229	0.340499
ENSG00000170962	-3.34727	1.07847	-6.94453	2.22e-11	9.38e-10	15.3923
ENSG00000003096	-3.34787	1.95379	-5.06862	6.88e-07	1.38e-05	5.34359
ENSG00000105808	-3.34835	-2.11928	-6.58979	1.88e-10	6.82e-09	13.4027
ENSG00000255642	-3.34851	-2.17147	-4.96804	1.12e-06	2.15e-05	5.18486
ENSG00000249992	-3.34875	1.71841	-5.36787	1.56e-07	3.57e-06	6.78982
ENSG00000255471	-3.35237	-3.57721	-4.45911	1.15e-05	0.000173604	3.05022
ENSG00000140416	-3.35406	6.22756	-6.01373	5.07e-09	1.46e-07	9.72511
ENSG00000137727	-3.35612	-1.27187	-4.70982	3.74e-06	6.43e-05	4.01136
ENSG00000036530	-3.35933	-2.60633	-5.33289	1.86e-07	4.22e-06	6.87621
ENSG00000116833	-3.35972	0.0706424	-7.12338	7.33e-12	3.34e-10	16.508
ENSG00000254122	-3.36194	-1.52183	-4.45707	1.16e-05	0.000174815	2.96384
ENSG00000168077	-3.36224	4.36161	-5.34275	1.77e-07	4.02e-06	6.4378
ENSG00000169439	-3.36368	3.51696	-5.7594	2.02e-08	5.33e-07	8.60187
ENSG00000187068	-3.3639	1.09569	-5.35237	1.69e-07	3.84e-06	6.7627
ENSG00000131055	-3.37029	-1.44505	-5.42346	1.17e-07	2.75e-06	7.28178
ENSG00000230018	-3.37086	-4.22185	-4.0518	6.42e-05	0.000785728	1.48324
ENSG00000261655	-3.37144	-2.18334	-4.08364	5.64e-05	0.00070144	1.52979
ENSG00000251661	-3.37289	-1.88011	-6.32432	8.82e-10	2.94e-08	11.9347
ENSG00000273388	-3.37331	-5.54172	-3.91999	0.000108919	0.0012345	1.02457
ENSG00000130045	-3.37411	-1.50682	-4.07036	5.96e-05	0.000736279	1.43456
ENSG00000162576	-3.37773	4.17775	-6.61225	1.64e-10	6.06e-09	13.2269
ENSG00000152784	-3.37836	0.355561	-6.58198	1.97e-10	7.14e-09	13.3173
ENSG00000259976	-3.38006	2.12827	-9.42007	1.05e-18	1.07e-16	31.817
ENSG00000245468	-3.38112	-3.21452	-5.15582	4.5e-07	9.44e-06	6.0561
ENSG00000261671	-3.38313	-4.12226	-4.39008	1.55e-05	0.000226207	2.78229
ENSG00000109846	-3.38389	3.50321	-4.37706	1.64e-05	0.000237622	2.16471
ENSG00000196507	-3.3856	3.37524	-8.93161	3.73e-17	3.19e-15	28.268
ENSG00000155511	-3.38651	-5.21355	-3.37976	0.000817776	0.00677535	-0.794269
ENSG00000004809	-3.38751	-4.02953	-3.2756	0.00117319	0.00914429	-1.14668
ENSG00000132464	-3.38854	-5.3182	-3.5855	0.000390418	0.00363267	-0.130203
ENSG00000223403	-3.39112	-4.19006	-3.837	0.000150789	0.00163411	0.705087
ENSG00000102290	-3.39244	-5.90342	-3.73663	0.000221802	0.00226556	0.387254
ENSG00000111077	-3.39402	4.23962	-10.9675	6.94e-24	1.31e-21	43.5009
ENSG00000120658	-3.39418	-0.826103	-5.59369	4.87e-08	1.22e-06	8.09117
ENSG00000117020	-3.39478	2.95725	-7.67323	2.17e-13	1.19e-11	19.79
ENSG00000185972	-3.3957	-4.01632	-3.67353	0.000281505	0.0027765	0.134949
ENSG00000229274	-3.39689	-6.04619	-4.3889	1.56e-05	0.000227255	2.79512
ENSG00000203727	-3.39815	-0.415088	-4.52565	8.58e-06	0.000133523	3.1614
ENSG00000160097	-3.39972	-1.17738	-6.3031	9.96e-10	3.28e-08	11.8144
ENSG00000245025	-3.40064	-1.90248	-8.3728	1.93e-15	1.36e-13	24.3825
ENSG00000113205	-3.40134	-2.29043	-3.50501	0.000523561	0.0046292	-0.508497
ENSG00000112208	-3.40239	2.6298	-7.13961	6.63e-12	3.04e-10	16.4729
ENSG00000121577	-3.4032	0.239036	-9.86817	3.64e-20	4.56e-18	35.0881
ENSG00000279118	-3.40355	-0.974565	-8.4014	1.59e-15	1.13e-13	24.6479
ENSG00000225399	-3.40492	-4.70734	-4.97203	1.1e-06	2.12e-05	5.23304
ENSG00000272597	-3.40608	-5.37948	-3.8486	0.000144139	0.00157157	0.768342
ENSG00000121769	-3.40718	1.12312	-7.73177	1.48e-13	8.27e-12	20.2606
ENSG00000220563	-3.40836	-2.81551	-6.54389	2.46e-10	8.76e-09	13.1293
ENSG00000132718	-3.40902	2.37932	-8.63195	3.16e-16	2.42e-14	26.2165
ENSG00000163710	-3.40911	-0.0543908	-3.44296	0.000654058	0.00558799	-0.932494
ENSG00000274698	-3.41035	-5.89356	-3.65762	0.000298787	0.00291668	0.119368
ENSG00000184785	-3.41195	0.489433	-7.10601	8.17e-12	3.69e-10	16.3857
ENSG00000272070	-3.4143	-3.13416	-4.84764	1.97e-06	3.62e-05	4.67411
ENSG00000159176	-3.41528	7.10645	-12.6803	5.41e-30	1.77e-27	57.313
ENSG00000244734	-3.41592	2.25746	-3.584	0.000392575	0.00364939	-0.701029
ENSG00000110786	-3.41732	-4.8337	-3.53128	0.000476034	0.00427741	-0.31824
ENSG00000100968	-3.41786	3.14452	-6.75312	7.09e-11	2.82e-09	14.1228
ENSG00000213981	-3.41846	-5.57721	-3.34844	0.000912389	0.00743759	-0.885181
ENSG00000143515	-3.41855	3.15684	-7.50361	6.55e-13	3.37e-11	18.6989
ENSG00000132938	-3.42378	-2.38851	-3.78456	0.000184661	0.00194435	0.446755
ENSG00000172465	-3.42601	2.92012	-12.9657	4.86e-31	1.66e-28	59.7621
ENSG00000267719	-3.4273	-5.78117	-4.56255	7.28e-06	0.000115648	3.49201
ENSG00000240990	-3.43107	0.62043	-5.11641	5.46e-07	1.12e-05	5.67237
ENSG00000104967	-3.43473	-0.319048	-9.44307	8.87e-19	9.17e-17	31.94
ENSG00000145794	-3.43587	-3.14056	-3.97091	8.9e-05	0.00103774	1.15398
ENSG00000163762	-3.43798	0.36784	-8.82576	7.97e-17	6.55e-15	27.598
ENSG00000113657	-3.4427	4.68606	-4.58478	6.59e-06	0.000106084	2.92301
ENSG00000178882	-3.44483	-0.997009	-3.3341	0.000959035	0.00775133	-1.18616
ENSG00000186487	-3.4452	-5.85783	-3.59266	0.000380257	0.00356211	-0.0984334
ENSG00000167554	-3.44789	-2.00295	-4.35042	1.84e-05	0.000262024	2.55459
ENSG00000275155	-3.44952	-4.94067	-3.43058	0.000683509	0.00580858	-0.641663
ENSG00000129467	-3.44983	1.65993	-11.0983	2.44e-24	4.81e-22	44.5481
ENSG00000180660	-3.45026	-5.54896	-3.40524	0.000747642	0.00627813	-0.708314
ENSG00000112769	-3.45151	3.9287	-7.50467	6.5e-13	3.35e-11	18.6503
ENSG00000131634	-3.45221	2.56157	-9.47373	7.06e-19	7.4e-17	32.1946
ENSG00000119508	-3.45388	1.10813	-6.05913	3.94e-09	1.16e-07	10.3588
ENSG00000103375	-3.4543	-5.15684	-4.2275	3.11e-05	0.000415181	2.15903
ENSG00000189056	-3.4544	-1.74181	-3.5225	0.000491447	0.00438527	-0.497248
ENSG00000183963	-3.45971	4.92864	-9.9743	1.62e-20	2.09e-18	35.811
ENSG00000277977	-3.4599	-5.27528	-3.93713	0.000101771	0.00116623	1.08097
ENSG00000249307	-3.46295	-2.56314	-4.04696	6.55e-05	0.000799201	1.40534
ENSG00000276975	-3.4637	-4.22653	-3.95511	9.48e-05	0.00109517	1.12748
ENSG00000156006	-3.46404	-4.69643	-3.49814	0.000536717	0.00472765	-0.43058
ENSG00000219438	-3.46554	-0.331101	-5.28626	2.35e-07	5.22e-06	6.54896
ENSG00000233608	-3.4658	1.17031	-5.88101	1.05e-08	2.87e-07	9.41217
ENSG00000233823	-3.46589	-5.75367	-3.41551	0.000720993	0.00607861	-0.672523
ENSG00000279013	-3.46685	-5.81777	-3.52513	0.00048677	0.00435073	-0.320629
ENSG00000091972	-3.46922	1.32984	-7.01182	1.47e-11	6.41e-10	15.7728
ENSG00000197256	-3.47327	5.28044	-10.9477	8.13e-24	1.5e-21	43.3024
ENSG00000135744	-3.47355	-1.05732	-3.67503	0.000279921	0.00276717	-0.0466092
ENSG00000143867	-3.4756	-0.0910815	-4.66952	4.49e-06	7.53e-05	3.7302
ENSG00000232415	-3.47816	-3.79915	-3.31848	0.00101235	0.00807904	-1.02917
ENSG00000254343	-3.47871	-1.03275	-4.10599	5.15e-05	0.000647871	1.52631
ENSG00000196159	-3.48048	0.190278	-6.20703	1.72e-09	5.41e-08	11.2312
ENSG00000144369	-3.48159	0.730219	-6.29929	1.02e-09	3.35e-08	11.6999
ENSG00000123096	-3.48172	2.35963	-7.57447	4.14e-13	2.19e-11	19.1881
ENSG00000179314	-3.4836	-1.24441	-4.28362	2.45e-05	0.000336742	2.23283
ENSG00000184530	-3.48871	-4.49256	-4.42818	1.32e-05	0.000195445	2.93723
ENSG00000164125	-3.48888	2.97439	-8.02674	2.06e-14	1.29e-12	22.0886
ENSG00000274624	-3.48984	-5.65374	-4.55353	7.58e-06	0.000119704	3.45429
ENSG00000187800	-3.49029	1.11868	-7.09602	8.7e-12	3.91e-10	16.2922
ENSG00000225746	-3.49159	-5.67603	-4.04095	6.71e-05	0.000815156	1.46351
ENSG00000196867	-3.50167	-0.342717	-5.03862	7.96e-07	1.58e-05	5.3926
ENSG00000046889	-3.50278	0.32195	-6.11302	2.92e-09	8.87e-08	10.7103
ENSG00000168734	-3.50519	3.39536	-9.02842	1.85e-17	1.63e-15	28.948
[truncated: 972 more rows]
