# Supplementary material for: MLK4 as an immune marker and its correlation with immune infiltration in Cervical squamous cell carcinoma and endocervical adenocarcinoma(CESC)
Source: PLoS One. 2023 Aug 18;18(8):e0290462. doi: 10.1371/journal.pone.0290462 (PMC10437903; doi:10.1371/journal.pone.0290462)
Supplement: S3 Table — (XLSX) [file pone.0290462.s003.xlsx]

## Sheet: Sheet1
Supplementary Table3. ESTIMATE_CESC_immunescore
ID	StromalScore	ImmuneScore	ESTIMATEScore
TCGA-DG-A2KM-01	494.2	3068.18	3562.38
TCGA-MY-A5BE-01	-64.9695	2832.89	2767.92
TCGA-R2-A69V-01	154.862	2657.37	2812.23
TCGA-MA-AA42-01	-570.217	2456.38	1886.16
TCGA-EA-A3QD-01	161.726	2120.51	2282.24
TCGA-IR-A3LH-01	543.219	2098.29	2641.51
TCGA-C5-A7CG-01	-531.233	2071.68	1540.45
TCGA-VS-A9UT-01	119.018	1926.75	2045.77
TCGA-VS-A9UD-01	-1121.83	1878.37	756.537
TCGA-VS-A9UH-01	234.605	1828.73	2063.34
TCGA-DS-A1OD-01	-376.838	1818.73	1441.89
TCGA-C5-A1BK-01	-678.686	1797.42	1118.73
TCGA-EA-A3HU-01	-632.497	1779.13	1146.63
TCGA-VS-A958-01	-877.956	1722.27	844.31
TCGA-VS-A94Z-01	-501.174	1718.87	1217.7
TCGA-IR-A3LL-01	-717.576	1716.42	998.846
TCGA-C5-A2LX-01	-435.961	1714.57	1278.61
TCGA-EA-A3Y4-01	-690.176	1692.45	1002.28
TCGA-MA-AA3W-01	-966.968	1692.43	725.458
TCGA-C5-A2LY-01	-736.47	1689.92	953.447
TCGA-VS-A9UB-01	-938.107	1634.87	696.763
TCGA-DS-A0VN-01	-190.527	1618.28	1427.75
TCGA-EA-A3QE-01	-680.58	1564.74	884.162
TCGA-VS-A8QM-01	-76.733	1551.27	1474.54
TCGA-EX-A69L-01	-446.966	1526.91	1079.94
TCGA-C5-A1MQ-01	-64.1985	1522.4	1458.2
TCGA-VS-A8EL-01	-463.651	1499.39	1035.74
TCGA-EK-A2PK-01	-467.093	1440.3	973.204
TCGA-VS-AA62-01	-543.744	1436.17	892.423
TCGA-C5-A1MH-01	-123.102	1372.83	1249.72
TCGA-C5-A1MP-01	250.314	1372.82	1623.13
TCGA-DR-A0ZM-01	-512.759	1356.09	843.334
TCGA-LP-A4AX-01	-373.063	1350.01	976.943
TCGA-DG-A2KJ-01	-760.268	1349.87	589.606
TCGA-MU-A51Y-01	-255.527	1333.66	1078.13
TCGA-UC-A7PF-01	-380.854	1314.06	933.208
TCGA-C5-A1BM-01	-465.518	1264.81	799.291
TCGA-LP-A4AV-01	-201.575	1257.69	1056.11
TCGA-FU-A3YQ-01	-102.23	1220.04	1117.81
TCGA-VS-A94W-01	-736.858	1203.47	466.615
TCGA-MA-AA3Y-01	-487.33	1186.62	699.287
TCGA-ZJ-AB0H-01	-354.94	1146.12	791.175
TCGA-C5-A7UI-01	-782.453	1127.28	344.826
TCGA-DS-A1O9-01	-72.232	1122.05	1049.81
TCGA-ZJ-AAX4-01	-510.588	1081.68	571.096
TCGA-EX-A69M-01	-1194.89	1061.3	-133.589
TCGA-C5-A1BI-01	-366.442	1041.36	674.922
TCGA-EK-A3GJ-01	-1117.47	1035.7	-81.7667
TCGA-HM-A4S6-01	-338.233	1025.6	687.365
TCGA-EK-A2RA-01	-1491.5	1017.8	-473.693
TCGA-BI-A0VR-01	-616.645	1003.74	387.094
TCGA-C5-A3HE-01	-878.992	1000.14	121.145
TCGA-ZJ-AAXF-01	-301.652	968.903	667.25
TCGA-RA-A741-01	-765.75	964.891	199.141
TCGA-EK-A2RJ-01	-828.49	958.123	129.633
TCGA-JX-A3PZ-01	-465.009	955.808	490.799
TCGA-C5-A8YR-01	-775.666	953.362	177.696
TCGA-EA-A5ZE-01	-120.502	951.625	831.123
TCGA-ZJ-A8QO-01	-275.432	949.937	674.506
TCGA-C5-A902-01	-1543.84	943.971	-599.872
TCGA-JW-A5VL-01	-1073.54	937.273	-136.272
TCGA-Q1-A5R2-01	-575.454	923.627	348.173
TCGA-EA-A43B-01	-704.365	922.923	218.558
TCGA-C5-A7CJ-01	38.0936	922.755	960.849
TCGA-EK-A2H1-01	-251.689	921.558	669.868
TCGA-VS-A9U7-01	-1003.37	918.271	-85.0977
TCGA-VS-A8Q8-01	-950.415	914.086	-36.329
TCGA-FU-A23L-01	-1065.35	909.636	-155.713
TCGA-UC-A7PG-06	-881.156	901.376	20.2195
TCGA-BI-A20A-01	-756.93	898.233	141.303
TCGA-EK-A2RN-01	-1047.31	884.904	-162.404
TCGA-ZX-AA5X-01	535.993	880.45	1416.44
TCGA-ZJ-AAXU-01	-1102.78	876.728	-226.054
TCGA-EA-A5ZD-01	-529.922	870.489	340.568
TCGA-EK-A2RC-01	-479.458	861.188	381.73
TCGA-C5-A1BQ-01	-983.107	836.166	-146.941
TCGA-MA-AA3X-01	-404.007	835.147	431.14
TCGA-FU-A23K-01	-505.323	827.817	322.494
TCGA-EA-A3HQ-01	-481.997	821.44	339.443
TCGA-VS-A9V2-01	-898.489	819.743	-78.7463
TCGA-JX-A3Q0-01	-1106.51	818.443	-288.069
TCGA-ZJ-AAX8-01	175.885	814.712	990.596
TCGA-EX-A8YF-01	-1093.13	803.785	-289.342
TCGA-DS-A1OA-01	-545.81	777.834	232.024
TCGA-MY-A5BF-01	-1168.09	768.023	-400.071
TCGA-C5-A2LV-01	-714.946	766.965	52.0192
TCGA-VS-A9UM-01	-264.471	756.442	491.971
TCGA-C5-A2M1-01	-1367.04	721.027	-646.009
TCGA-C5-A1MF-01	-753.412	701.629	-51.7822
TCGA-C5-A1M5-01	-988.931	695.89	-293.041
TCGA-C5-A7XC-01	-539.545	691.963	152.418
TCGA-C5-A1BL-01	-1276.56	684.444	-592.112
TCGA-EK-A2R9-01	-171.783	683.495	511.711
TCGA-C5-A7X3-01	-403.148	649.966	246.818
TCGA-Q1-A5R3-01	-1376.59	637.317	-739.275
TCGA-MA-AA3Z-01	-1634.28	625.629	-1008.65
TCGA-EK-A2RK-01	-1284.21	622.705	-661.503
TCGA-VS-A9UI-01	-1398.1	609.244	-788.861
TCGA-C5-A1BJ-01	-623.581	600.744	-22.8369
TCGA-C5-A2LT-01	-405.881	587.227	181.346
TCGA-EX-A3L1-01	-580.344	584.827	4.48335
TCGA-C5-A8XH-01	-1015.45	579.34	-436.107
TCGA-VS-A9V3-01	-1071.06	574.117	-496.948
TCGA-C5-A1M7-01	-998.545	566.22	-432.325
TCGA-JW-A5VG-01	-1313.44	562.926	-750.516
TCGA-VS-A8EI-01	-806.2	558.966	-247.234
TCGA-DS-A5RQ-01	-1047.98	535.864	-512.118
TCGA-LP-A7HU-01	-783.037	531.973	-251.064
TCGA-VS-A9UC-01	-581.066	527.1	-53.9668
TCGA-HM-A3JJ-01	-83.881	523.521	439.64
TCGA-C5-A1BF-01	-306.846	519.022	212.176
TCGA-ZJ-AAXN-01	-864.475	518.407	-346.068
TCGA-DS-A1OC-01	-1149.06	518.348	-630.714
TCGA-MU-A8JM-01	-1090.91	517.815	-573.091
TCGA-VS-A8QF-01	-809.691	515.928	-293.763
TCGA-HM-A3JK-01	555.936	514.783	1070.72
TCGA-EA-A44S-01	-868.293	514.005	-354.288
TCGA-EA-A6QX-01	-937.206	509.586	-427.621
TCGA-DG-A2KL-01	336.592	497.821	834.413
TCGA-VS-A9U5-01	-1396.44	492.695	-903.747
TCGA-VS-A959-01	-945.679	489.969	-455.71
TCGA-MY-A913-01	-953.916	471.343	-482.573
TCGA-GH-A9DA-01	-867.975	465.732	-402.243
TCGA-IR-A3LK-01	-1436.45	460.085	-976.365
TCGA-EA-A78R-01	-420.346	456.843	36.4977
TCGA-Q1-A73O-01	-929.153	440.696	-488.456
TCGA-C5-A907-01	-1147.48	432.08	-715.398
TCGA-MY-A5BF-11	1108.68	410.284	1518.96
TCGA-LP-A5U3-01	-1326.99	407.511	-919.477
TCGA-VS-A9U6-01	-833.808	392.816	-440.992
TCGA-DS-A0VL-01	-1233.4	392.048	-841.348
TCGA-C5-A2LZ-01	-1520.4	390.957	-1129.44
TCGA-C5-A8XI-01	-1158.04	390.231	-767.813
TCGA-MU-A5YI-01	239.669	375.525	615.194
TCGA-FU-A3TQ-01	-900.25	372.877	-527.373
TCGA-EA-A3HT-01	5.53868	369.589	375.127
TCGA-JW-A5VI-01	-500.244	365.811	-134.433
TCGA-VS-A9UY-01	-1080.62	364.7	-715.917
TCGA-C5-A1ME-01	-1257.79	355.531	-902.261
TCGA-JX-A5QV-01	-1427.97	339.015	-1088.96
TCGA-JX-A3Q8-01	-1350.79	336.124	-1014.67
TCGA-XS-A8TJ-01	-752.311	327.805	-424.506
TCGA-VS-A8EB-01	-1099.26	316.469	-782.793
TCGA-DS-A7WI-01	-1540.43	315.396	-1225.04
TCGA-EK-A2R7-01	-1071.51	308.285	-763.227
TCGA-FU-A3EO-01	-965.881	286.352	-679.529
TCGA-FU-A3TX-01	-1147.6	279.368	-868.231
TCGA-HG-A2PA-01	-701.958	269.228	-432.73
TCGA-BI-A0VS-01	-545.624	259.248	-286.376
TCGA-DS-A1OB-01	-894.875	225.123	-669.752
TCGA-EA-A50E-01	221.091	223.647	444.738
TCGA-DS-A0VM-01	-625.666	211.444	-414.222
TCGA-JW-A69B-01	-786.114	210.411	-575.703
TCGA-LP-A4AU-01	-993.732	204.392	-789.34
TCGA-FU-A40J-01	-938.652	199.965	-738.687
TCGA-JW-A852-01	-1576.3	198.497	-1377.81
TCGA-C5-A3HF-01	-836.606	195.226	-641.38
TCGA-Q1-A73P-01	-1162.49	193.544	-968.945
TCGA-EA-A5O9-01	-1500.99	183.65	-1317.34
TCGA-EA-A3HS-01	-890.489	172.736	-717.753
TCGA-VS-A94Y-01	-740.246	160.526	-579.72
TCGA-ZJ-AB0I-01	-1159.38	155.863	-1003.52
TCGA-C5-A1MK-01	-47.1265	152.885	105.758
TCGA-C5-A901-01	-803.956	131.174	-672.781
TCGA-EA-A1QS-01	768.848	118.058	886.906
TCGA-C5-A7X8-01	74.0572	106.643	180.7
TCGA-IR-A3LC-01	-1174.77	103.631	-1071.14
TCGA-EA-A411-01	75.7916	96.9463	172.738
TCGA-DG-A2KK-01	-1332.7	93.471	-1239.23
TCGA-C5-A7UH-01	-894.827	66.4058	-828.421
TCGA-ZJ-AAXJ-01	-1562.7	63.4698	-1499.23
TCGA-ZJ-AAXT-01	-1328.28	60.6625	-1267.62
TCGA-FU-A3NI-01	-709.961	54.7731	-655.188
TCGA-HM-A3JJ-11	1305.58	42.085	1347.67
TCGA-C5-A1MI-01	-921.453	40.1606	-881.292
TCGA-EK-A2H0-01	-1817.46	38.0038	-1779.46
TCGA-ZJ-A8QR-01	-1505.39	25.4666	-1479.92
TCGA-C5-A7CL-01	-818.979	19.6065	-799.373
TCGA-C5-A7CO-01	-1593.67	18.75	-1574.92
TCGA-DS-A3LQ-01	-143.217	13.9449	-129.272
TCGA-Q1-A6DW-01	-1048.68	5.44249	-1043.24
TCGA-C5-A0TN-01	-1140.98	2.46634	-1138.51
TCGA-EK-A2RB-01	-1528.99	-0.518364	-1529.51
TCGA-MA-AA41-01	-1415.1	-2.73524	-1417.83
TCGA-C5-A8XK-01	-1331.95	-3.78951	-1335.73
TCGA-ZJ-A8QQ-01	-1578.36	-7.88675	-1586.24
TCGA-VS-A953-01	-1677.78	-8.9365	-1686.72
TCGA-FU-A2QG-01	-1831.26	-19.0731	-1850.33
TCGA-C5-A1BE-01	-1053.8	-19.8677	-1073.67
TCGA-C5-A8YQ-01	-1254.91	-24.9225	-1279.84
TCGA-C5-A1ML-01	-1053.05	-32.5787	-1085.63
TCGA-EK-A3GK-01	-2000.8	-38.3293	-2039.13
TCGA-EK-A2GZ-01	-1517.24	-39.1061	-1556.34
TCGA-C5-A1MJ-01	64.3332	-47.2291	17.1041
TCGA-VS-A94X-01	-1585.56	-56.9895	-1642.55
TCGA-PN-A8MA-01	-693.775	-58.1723	-751.947
TCGA-EK-A2IP-01	-1528.47	-66.9532	-1595.42
TCGA-EK-A2R8-01	-1064.46	-74.0273	-1138.49
TCGA-FU-A5XV-01	-1290.9	-81.6823	-1372.59
TCGA-ZJ-AAXI-01	-1706.45	-82.1993	-1788.65
TCGA-VS-A9UZ-01	-1318.02	-82.4265	-1400.44
TCGA-EA-A1QT-01	-1205.78	-85.135	-1290.92
TCGA-IR-A3LF-01	-1039.16	-85.5785	-1124.74
TCGA-VS-A8EK-01	-1649.77	-103.895	-1753.67
TCGA-C5-A7UE-01	-1646.66	-108.957	-1755.62
TCGA-EK-A2PL-01	-1615.37	-115.262	-1730.63
TCGA-UC-A7PD-01	-1319.57	-115.984	-1435.55
TCGA-VS-A9V1-01	-1733.17	-119.952	-1853.12
TCGA-VS-A8QA-01	-2124.97	-133.205	-2258.17
TCGA-IR-A3LB-01	-74.6752	-145.481	-220.156
TCGA-VS-A954-01	-869.842	-152.146	-1021.99
TCGA-VS-A8QC-01	-599.943	-157.726	-757.669
TCGA-C5-A3HL-01	-1364.28	-159.935	-1524.21
TCGA-VS-A950-01	-1017.07	-160.812	-1177.88
TCGA-FU-A770-01	-1559.14	-166.064	-1725.21
TCGA-EK-A2RO-01	-333.867	-170.684	-504.551
TCGA-C5-A1MN-01	-1405.45	-179.689	-1585.14
TCGA-EA-A97N-01	-382.297	-205.191	-587.488
TCGA-JW-A5VJ-01	-1359.33	-212.339	-1571.67
TCGA-C5-A7CH-01	-1052.27	-216.724	-1268.99
TCGA-VS-A8EG-01	-1778.57	-226.417	-2004.98
TCGA-LP-A4AW-01	85.8918	-226.886	-140.994
TCGA-C5-A8XJ-01	-313.405	-228.859	-542.264
TCGA-VS-A8Q9-01	-1711.87	-229.147	-1941.01
TCGA-Q1-A5R1-01	-1568	-230.162	-1798.16
TCGA-EA-A3HR-01	-1131.63	-233.271	-1364.9
TCGA-UC-A7PG-01	-880.928	-246.995	-1127.92
TCGA-LP-A5U2-01	-1441.02	-269.239	-1710.26
TCGA-VS-A9UV-01	-1595.94	-274.638	-1870.58
TCGA-C5-A1M9-01	-1486.09	-282.002	-1768.1
TCGA-VS-A8EJ-01	-1385.3	-284.353	-1669.65
TCGA-MA-AA43-01	-437.874	-291.161	-729.035
TCGA-ZJ-AAXD-01	-615.709	-298.293	-914.002
TCGA-IR-A3LA-01	-902.15	-308.497	-1210.65
TCGA-HM-A6W2-01	-444.517	-319.846	-764.363
TCGA-DS-A7WH-01	-76.9148	-338.919	-415.834
TCGA-C5-A905-01	-1875.98	-340.769	-2216.75
TCGA-2W-A8YY-01	-1150.32	-348.511	-1498.83
TCGA-C5-A8YT-01	87.4927	-364.941	-277.449
TCGA-VS-A9UU-01	-1601.56	-365.66	-1967.22
TCGA-DR-A0ZL-01	-1806.85	-380.99	-2187.83
TCGA-EA-A410-01	-344.89	-381.781	-726.671
TCGA-Q1-A6DV-01	-1778.26	-395.946	-2174.21
TCGA-Q1-A6DT-01	-1279.2	-398.941	-1678.14
TCGA-4J-AA1J-01	-808.714	-400.421	-1209.14
TCGA-VS-A9UO-01	-2390.62	-409.248	-2799.87
TCGA-EX-A1H5-01	-1359.72	-421.414	-1781.13
TCGA-JW-AAVH-01	-1813.76	-429.667	-2243.43
TCGA-EA-A439-01	-15.7471	-430.538	-446.286
TCGA-EK-A2RM-01	-445.706	-437.456	-883.162
TCGA-DS-A7WF-01	-883.59	-440.961	-1324.55
TCGA-VS-A8EH-01	-1716.63	-447.674	-2164.3
TCGA-EX-A1H6-01	-1137.58	-452.158	-1589.74
TCGA-EK-A2PG-01	-2093.7	-465.562	-2559.27
TCGA-VS-A957-01	-2094.17	-472.224	-2566.4
TCGA-VS-A8QH-01	-1533.29	-477.302	-2010.59
TCGA-VS-A9UQ-01	-834.395	-483.067	-1317.46
TCGA-DS-A0VK-01	-886.852	-483.728	-1370.58
TCGA-FU-A3HZ-01	-1106.72	-486.037	-1592.75
TCGA-C5-A1M8-01	-1329.96	-488.003	-1817.96
TCGA-ZJ-AAXA-01	-1014.79	-503.663	-1518.46
TCGA-Q1-A73Q-01	-1373.51	-507.265	-1880.78
TCGA-C5-A2M2-01	-1921.32	-515.939	-2437.26
TCGA-VS-A952-01	-1784.45	-520.656	-2305.11
TCGA-UC-A7PI-01	-1745.69	-525.826	-2271.51
TCGA-FU-A3EO-11	664.101	-531.564	132.537
TCGA-WL-A834-01	-1127.4	-557.018	-1684.42
TCGA-VS-A9UR-01	-1670.82	-559.488	-2230.3
TCGA-FU-A3HY-01	-1738.78	-572.586	-2311.37
TCGA-JW-A5VK-01	-1769.9	-574.141	-2344.05
TCGA-EK-A3GM-01	-1909.4	-587.455	-2496.85
TCGA-FU-A3WB-01	-1292.99	-598.127	-1891.12
TCGA-EX-A449-01	-1916.58	-602.1	-2518.68
TCGA-C5-A3HD-01	-2047.44	-603.678	-2651.12
TCGA-MY-A5BD-01	-1788.51	-607.002	-2395.51
TCGA-FU-A57G-01	328.725	-607.5	-278.775
TCGA-VS-A9V4-01	-1738.13	-625.059	-2363.19
TCGA-C5-A1BN-01	-1699.99	-627.993	-2327.98
TCGA-VS-A9V5-01	-1353.53	-634.074	-1987.61
TCGA-EK-A2RE-01	-1303.17	-635.278	-1938.45
TCGA-C5-A7UC-01	-1464.87	-643.059	-2107.93
TCGA-EK-A2RL-01	-1554.52	-651.345	-2205.86
TCGA-C5-A8ZZ-01	195.571	-666.727	-471.155
TCGA-C5-A2LS-01	-2203.64	-679.225	-2882.86
TCGA-C5-A7CM-01	-970.521	-688.966	-1659.49
TCGA-DG-A2KH-01	-2435.13	-694.146	-3129.28
TCGA-IR-A3LI-01	-2416.14	-704.846	-3120.98
TCGA-Q1-A73R-01	-1112.75	-722.31	-1835.06
TCGA-C5-A7X5-01	-1355.36	-779.546	-2134.9
TCGA-ZJ-AAXB-01	-815.59	-785.388	-1600.98
TCGA-EK-A2PI-01	-854.508	-797.411	-1651.92
TCGA-EA-A5ZF-01	-509.818	-816.003	-1325.82
TCGA-EA-A5FO-01	-2271.49	-832.719	-3104.21
TCGA-IR-A3L7-01	-1355.92	-839.625	-2195.55
TCGA-EK-A3GN-01	-1955.38	-878.21	-2833.59
TCGA-C5-A1M6-01	-1506.38	-917.673	-2424.05
TCGA-VS-A9V0-01	-1575.08	-985.782	-2560.86
TCGA-C5-A7CK-01	-578.951	-989.404	-1568.36
TCGA-EA-A556-01	-236.223	-997.42	-1233.64
TCGA-Q1-A73S-01	-1457.23	-1012.95	-2470.18
TCGA-HM-A6W2-06	-1597.19	-1225.05	-2822.24
TCGA-VS-A9UJ-01	-1497.89	-1310.92	-2808.81
TCGA-EK-A2IR-01	-1710.3	-1315.85	-3026.15
TCGA-EA-A4BA-01	-716.255	-1329.32	-2045.57
TCGA-JW-A5VH-01	-849.286	-1378.28	-2227.57
TCGA-EK-A2PM-01	-1448.17	-1446.78	-2894.95
TCGA-VS-A8EC-01	-2067.78	-1471.79	-3539.57
TCGA-VS-A9UP-01	-1344.61	-1527.82	-2872.43
TCGA-VS-A9UL-01	-1862.25	-1567.38	-3429.63
