# Supplementary material for: MLK4 as an immune marker and its correlation with immune infiltration in Cervical squamous cell carcinoma and endocervical adenocarcinoma(CESC)
Source: PLoS One. 2023 Aug 18;18(8):e0290462. doi: 10.1371/journal.pone.0290462 (PMC10437903; doi:10.1371/journal.pone.0290462)
Supplement: S4 Table — (XLSX) [file pone.0290462.s004.xlsx]

## Sheet: Sheet1
Supplementary Table4. Differential gene expression according to immunological group
Tag	logFC	pvalue	FDR
DLGAP1-AS5	7.10113	2.73e-16	7.29e-15
PLA2G2D	6.61989	3.78e-62	6e-60
FDCSP	6.51288	3.44e-25	1.51e-23
LINC02446	6.51175	2.4e-102	1.69e-99
IGKV2-29	6.41107	1.77e-25	7.86e-24
TRDV1	5.84805	3.11e-44	2.83e-42
IGLV4-60	5.81131	2.83e-30	1.54e-28
IGKV5-2	5.80422	7.02e-27	3.26e-25
IGLV4-69	5.73217	2.22e-32	1.31e-30
CXCL9	5.7197	4.66e-94	1.84e-91
CXCR2P1	5.66174	1.95e-83	5.66e-81
TCL1A	5.64948	4.09e-61	6.16e-59
CCL19	5.58431	2.36e-44	2.14e-42
CXCL11	5.5169	2.31e-57	3.08e-55
IGHM	5.4807	1.85e-36	1.3e-34
LINC02195	5.40021	1.48e-73	3.24e-71
KIR2DS4	5.37667	5.56e-32	3.21e-30
CXCL10	5.37479	8.07e-67	1.54e-64
KIR2DL3	5.28095	1.2e-36	8.51e-35
IFNG	5.2725	2.3e-71	4.94e-69
GZMH	5.26748	1.46e-94	5.92e-92
CHIT1	5.2485	4.37e-37	3.2e-35
IGKV1D-12	5.24222	6.4e-21	2.27e-19
TRBV27	5.18406	6.21e-38	4.71e-36
TRBV7-9	5.1472	9.48e-74	2.1e-71
LGALS17A	5.11748	2.18e-36	1.52e-34
IGKV1D-27	5.09112	1.48e-22	5.78e-21
KIR3DL2	5.07087	7.71e-34	4.81e-32
IGLV9-49	4.99363	3.61e-27	1.7e-25
GZMK	4.98381	1.34e-59	1.9e-57
NKG7	4.95658	3.81e-113	5.13e-110
IGLVI-70	4.93903	9.48e-17	2.63e-15
ADAMDEC1	4.89812	8.22e-63	1.35e-60
MS4A1	4.87147	6.35e-39	5.01e-37
ENSG00000268088	4.86342	5.6e-27	2.61e-25
ZNF683	4.85573	2.9e-57	3.82e-55
TLR8	4.85106	4.21e-80	1.09e-77
PRAMENP	4.78818	2.77e-21	1e-19
CCL5	4.76681	1.24e-112	1.53e-109
NLRP7	4.76479	4.05e-30	2.17e-28
TRAV19	4.76212	1.23e-50	1.35e-48
IGKV1-17	4.76083	2.21e-25	9.78e-24
KIR2DL1	4.7606	2.58e-26	1.18e-24
TRBV11-2	4.7606	9.41e-49	9.6e-47
TRBV10-3	4.75203	7.53e-50	8.09e-48
KIR3DL1	4.75047	7.65e-30	4.08e-28
IGHV3-48	4.72858	3.21e-23	1.29e-21
CRTAM	4.72444	2.9e-76	7e-74
IGKV2-26	4.6981	4.39e-17	1.24e-15
TRBV24-1	4.69349	3.06e-38	2.35e-36
LEP	4.6876	5.03e-19	1.61e-17
TRAT1	4.67194	5.03e-63	8.29e-61
TRAV21	4.66552	6.04e-51	6.68e-49
SIRPG	4.66183	1.95e-100	1.14e-97
TRAV5	4.65288	1.2e-36	8.51e-35
IGKV6D-21	4.64724	4.6e-19	1.47e-17
CXCL13	4.64172	5.66e-37	4.14e-35
LINC01281	4.63143	1.64e-46	1.58e-44
SH2D1A	4.62921	7.55e-97	3.39e-94
TRGC2	4.62447	3.98e-64	6.9e-62
TRBV23-1	4.6208	9.1e-28	4.38e-26
SERPINB12	4.6194	1.83e-09	2.5e-08
TRBV13	4.61671	1.19e-25	5.28e-24
C1QA	4.60211	5.11e-111	5.83e-108
IGKV1D-39	4.59447	3.5e-22	1.35e-20
IGKV4-1	4.58973	2.57e-31	1.45e-29
TRBV7-6	4.58704	1.07e-38	8.36e-37
RTP5	4.58525	5.29e-36	3.64e-34
IGLV8-61	4.58491	1.3e-20	4.51e-19
KRT24	4.58302	9.81e-10	1.39e-08
C1QB	4.58135	6.19e-99	3.34e-96
CD3D	4.56361	3.87e-101	2.44e-98
TRBV28	4.56343	4.19e-102	2.83e-99
TRBV15	4.5595	5.95e-28	2.89e-26
TRAV14DV4	4.55572	8.73e-38	6.59e-36
TRAV12-3	4.54504	8.66e-47	8.48e-45
IGLV10-54	4.53967	8.24e-19	2.6e-17
GBP5	4.53944	4.58e-51	5.09e-49
KLRD1	4.50855	5.96e-71	1.25e-68
IGKV1-39	4.50806	1.8e-18	5.57e-17
CD8A	4.50519	2.35e-87	7.68e-85
TRAV38-1	4.49836	1.1e-31	6.29e-30
TBX21	4.4956	4.85e-107	4.23e-104
TRBC2	4.4782	4.36e-105	3.5e-102
GZMB	4.47189	7.7e-64	1.31e-61
TRBV30	4.47072	1.99e-38	1.54e-36
IGKC	4.4633	3.12e-36	2.16e-34
TRBV6-1	4.45783	6.83e-51	7.53e-49
TRAV36DV7	4.45724	7.57e-41	6.26e-39
TOMM20P2	4.44987	9.09e-63	1.48e-60
TRBV10-2	4.44763	2.97e-21	1.07e-19
IGKV3-20	4.44441	1.42e-31	8.09e-30
KLRC2	4.43062	4.04e-36	2.79e-34
IGLV1-41	4.43038	1.48e-13	3.2e-12
PRF1	4.4272	2.37e-74	5.34e-72
TNFRSF13B	4.42382	5.1e-44	4.57e-42
TIFAB	4.41592	8.69e-62	1.34e-59
IGHV3-20	4.40589	1.41e-19	4.65e-18
TRAV12-2	4.40382	1.75e-50	1.91e-48
PYHIN1	4.40289	1.72e-101	1.11e-98
TIGIT	4.3951	3.17e-100	1.81e-97
TRBV5-1	4.38579	1.8e-65	3.23e-63
ZNF831	4.38136	6.4e-70	1.31e-67
IGKV6-21	4.3802	6.03e-18	1.82e-16
TRAV24	4.37871	3.32e-26	1.5e-24
IGHG1	4.36963	7.37e-36	5e-34
IGHJ1	4.36866	2.79e-17	8.05e-16
CLEC10A	4.36831	2.35e-54	2.78e-52
LINC02528	4.36138	2.36e-33	1.45e-31
CCR5	4.35998	3.28e-120	5.4e-117
LY9	4.35876	7.97e-71	1.65e-68
P2RY12	4.35597	2.56e-48	2.57e-46
GPR174	4.35476	2.45e-56	3.11e-54
IGLC7	4.35006	1.98e-17	5.77e-16
ENSG00000256948	4.34815	7.38e-34	4.62e-32
IGKV2D-30	4.34684	9.46e-13	1.9e-11
ENSG00000223931	4.3465	6.14e-18	1.84e-16
LINC00544	4.34407	1.98e-25	8.76e-24
CYP4F8	4.344	3.53e-16	9.36e-15
ENSG00000277089	4.32862	3.52e-60	5.06e-58
GPR171	4.32295	3.61e-58	4.93e-56
PGBD4P1	4.31963	1.59e-24	6.65e-23
TRAV8-2	4.30431	4.67e-49	4.86e-47
IGHV3-23	4.30331	1.55e-24	6.52e-23
TRGV2	4.30096	3.29e-41	2.76e-39
SLAMF6	4.29382	1.79e-89	6.33e-87
IGHGP	4.28338	3.91e-30	2.1e-28
TRBV12-4	4.28078	1.79e-35	1.2e-33
VTN	4.27491	3.95e-22	1.51e-20
TRBV19	4.26897	1.75e-46	1.67e-44
IGHV1-69D	4.26894	1.44e-21	5.32e-20
HCST	4.26694	1.47e-125	3.12e-122
CXCR3	4.26615	2.04e-85	6.25e-83
LINC00158	4.26264	7.59e-37	5.49e-35
TRBV21-1	4.2626	1.01e-23	4.14e-22
FTH1P22	4.25798	5.52e-60	7.88e-58
IL21R	4.25626	2.44e-113	3.44e-110
TRBV9	4.25564	7.64e-37	5.51e-35
TRBJ2-7	4.25419	2.08e-36	1.46e-34
TRBV6-5	4.24873	2.16e-49	2.28e-47
CLEC9A	4.24744	1.18e-57	1.58e-55
LINC00402	4.24169	2.12e-20	7.33e-19
CRNN	4.23276	2.6e-07	2.54e-06
LAG3	4.23142	5.96e-75	1.36e-72
ENSG00000225720	4.23003	1.73e-62	2.78e-60
CD48	4.22758	6.33e-131	1.45e-127
TRGV4	4.22455	4.48e-41	3.72e-39
TRBV20-1	4.22451	2.88e-58	3.95e-56
TRAV8-6	4.22395	4.57e-56	5.75e-54
TRAV6	4.22058	1.42e-27	6.8e-26
CD2	4.21066	5.7e-100	3.19e-97
IGKV1-6	4.20886	1.31e-24	5.56e-23
FCRL3	4.20401	3.32e-54	3.91e-52
SIGLEC8	4.19648	4.74e-44	4.26e-42
SLA2	4.19631	1.96e-96	8.68e-94
CD3E	4.19594	6.88e-106	5.83e-103
LINC01871	4.19174	6.27e-62	9.79e-60
IGKV1-8	4.19123	1.04e-19	3.47e-18
BLK	4.19004	9.04e-40	7.23e-38
ENSG00000280135	4.1871	9.27e-42	7.83e-40
TRAV26-2	4.18167	1.56e-30	8.64e-29
LINC01934	4.17577	3.62e-66	6.72e-64
ITGAL	4.17357	3.62e-137	1.08e-133
IGHV3-21	4.17092	7.85e-21	2.77e-19
IGHV6-1	4.16624	5.56e-16	1.46e-14
TRAV8-1	4.16292	1.93e-29	1e-27
FASLG	4.16253	1.6e-49	1.7e-47
TRBV4-2	4.16201	3.58e-38	2.74e-36
TRBV12-3	4.16164	1.7e-30	9.36e-29
LINC00861	4.15426	2.99e-59	4.2e-57
TRBC1	4.1535	2.98e-66	5.59e-64
TRAV13-2	4.15259	1.94e-46	1.85e-44
CXCR6	4.14864	6.54e-86	2.02e-83
CD3G	4.14851	3.25e-80	8.45e-78
TRBV18	4.14552	2.13e-39	1.69e-37
C1QC	4.14165	4.13e-94	1.66e-91
TRAC	4.13336	5.15e-95	2.15e-92
TRAV23DV6	4.12995	2.24e-29	1.16e-27
IGKV3OR2-268	4.12993	8.54e-29	4.31e-27
GNLY	4.12983	5.18e-43	4.53e-41
SCML4	4.12682	5.79e-49	6e-47
IGKV2D-24	4.12673	8.86e-19	2.79e-17
ZNF80	4.12624	4.64e-32	2.71e-30
TRBV5-6	4.12557	4.86e-32	2.82e-30
ENSG00000236213	4.12209	6.74e-37	4.89e-35
CD27	4.11336	8.05e-92	3.06e-89
LINC02325	4.11336	3.56e-33	2.19e-31
JAKMIP1	4.10934	7.06e-59	9.83e-57
IGHV4-39	4.10587	1.17e-21	4.33e-20
TRGV10	4.10259	3.2e-37	2.37e-35
CLEC4C	4.09806	2.8e-26	1.27e-24
CD1B	4.09536	3.83e-25	1.67e-23
TAF5LP1	4.09362	2.2e-85	6.66e-83
TRBV29-1	4.07765	7.81e-37	5.62e-35
CAPN14	4.07627	3.75e-18	1.14e-16
CST7	4.06971	4.87e-82	1.36e-79
IGKV2-24	4.0618	1.14e-20	3.99e-19
ADGRE1	4.06	3.54e-54	4.15e-52
LILRB4	4.05987	2.2e-65	3.92e-63
TRBV12-5	4.0596	4.34e-19	1.39e-17
TRAV9-2	4.0595	2.99e-34	1.9e-32
LILRA4	4.05873	7.22e-40	5.79e-38
ANTXRLP1	4.05857	2.49e-32	1.47e-30
IGLV1-44	4.05808	2.68e-21	9.71e-20
TRAV12-1	4.04402	1.47e-34	9.54e-33
CLEC12A	4.04155	2.41e-42	2.08e-40
FCGR1A	4.03968	1.37e-81	3.72e-79
IGKV1D-17	4.0368	2.38e-12	4.6e-11
ENSG00000248898	4.03632	5.48e-29	2.8e-27
ICOS	4.02747	2.35e-82	6.65e-80
IGHV1-24	4.027	1.04e-21	3.9e-20
IDO1	4.02178	1.74e-28	8.64e-27
GZMA	4.02099	6.05e-58	8.23e-56
PDCD1	4.01173	4.41e-64	7.61e-62
TMPRSS11A	4.0113	4.36e-11	7.28e-10
ENSG00000267074	4.00916	2.42e-51	2.71e-49
PTCRA	4.00812	3.26e-47	3.23e-45
TRBV3-1	4.00778	6.55e-35	4.3e-33
SLAMF7	3.99601	1.63e-61	2.51e-59
CD96	3.99436	1.33e-95	5.73e-93
TRGV3	3.99418	6.2e-30	3.31e-28
ENSG00000251517	3.99275	2.28e-30	1.25e-28
IGKV1D-16	3.99237	1.03e-20	3.61e-19
ENSG00000253988	3.99088	1.05e-27	5.04e-26
TRAV16	3.99004	1.17e-34	7.6e-33
IGLV1-51	3.9899	6.68e-27	3.11e-25
TTC24	3.98687	6.14e-57	8.02e-55
SCUBE1	3.9864	9.14e-29	4.61e-27
TMPRSS11BNL	3.98268	3.71e-06	2.86e-05
IGKV3-11	3.97183	1.59e-24	6.66e-23
IGHV3-13	3.96803	1.88e-23	7.63e-22
PCED1B-AS1	3.96339	2.96e-133	7.31e-130
LINC01684	3.96197	8.15e-37	5.86e-35
IGLV3-10	3.96042	7.41e-21	2.62e-19
TRBV14	3.95753	2.08e-29	1.08e-27
TRBJ2-1	3.95342	5.47e-28	2.67e-26
ENSG00000240535	3.9483	2.48e-32	1.46e-30
TRBV4-1	3.94657	2.24e-29	1.16e-27
IGHG2	3.9437	2.54e-24	1.06e-22
IGLV5-37	3.94126	1.51e-10	2.37e-09
TMPRSS11B	3.93676	7.64e-08	8.17e-07
TRAV8-3	3.9362	1.1e-45	1.03e-43
CCR2	3.92354	9.28e-59	1.29e-56
SCIMP	3.92329	3.1e-89	1.08e-86
IGLV1-40	3.92248	1.11e-21	4.14e-20
CD7	3.91939	1.24e-76	3.01e-74
PTPRC	3.91804	4.25e-89	1.43e-86
CLEC4E	3.91482	7.82e-47	7.68e-45
CD79A	3.91419	9.3e-37	6.65e-35
TRAV20	3.91057	2.19e-28	1.08e-26
IGHV3-64	3.90573	7.57e-20	2.55e-18
IGKV2D-40	3.90101	1.54e-12	3.02e-11
GBP4	3.90092	3.75e-75	8.75e-73
TRBV11-3	3.89797	7.74e-19	2.45e-17
TRBV2	3.89028	6.69e-32	3.86e-30
IGHG3	3.89026	1.22e-22	4.82e-21
SNX20	3.88863	8.07e-149	7.12e-145
FGL2	3.88663	6.02e-88	1.99e-85
TRAV34	3.88605	2.19e-20	7.55e-19
FCRL6	3.88472	2.71e-47	2.7e-45
CD84	3.88011	9.23e-101	5.48e-98
TRAV1-1	3.87991	7.11e-20	2.39e-18
TRAV13-1	3.87738	3.26e-52	3.73e-50
IGKV3D-15	3.877	4.19e-19	1.35e-17
TRAV29DV5	3.87539	1.44e-39	1.15e-37
ENSG00000265206	3.87501	9.79e-58	1.31e-55
TRAV1-2	3.87498	1.62e-30	8.93e-29
ENSG00000244720	3.86741	4.43e-24	1.83e-22
JAML	3.86121	1.92e-84	5.7e-82
TRG-AS1	3.85767	7.14e-78	1.75e-75
IGHV3OR15-7	3.85262	2.27e-15	5.72e-14
SIGLEC1	3.85243	2.7e-63	4.56e-61
FCGR1B	3.84908	1.81e-62	2.9e-60
IGHV3-30	3.84804	3.07e-19	1e-17
TRAV26-1	3.84547	1.87e-36	1.31e-34
FCRL1	3.84526	7.41e-33	4.47e-31
LINC02084	3.83721	1.32e-42	1.15e-40
KLRC4-KLRK1	3.83686	4.01e-35	2.66e-33
BFSP2-AS1	3.83301	8.16e-22	3.08e-20
IL12RB1	3.833	7.6e-98	3.76e-95
LINC01857	3.83289	2.36e-35	1.57e-33
ENSG00000244620	3.82822	7.91e-18	2.36e-16
KLRC4	3.81437	6.5e-27	3.03e-25
TRBV6-6	3.8135	1.55e-33	9.62e-32
CYBB	3.81149	6.87e-108	6.37e-105
TRAV17	3.80968	8.54e-42	7.25e-40
TFEC	3.80962	4.91e-82	1.36e-79
FUT7	3.80347	2.13e-68	4.22e-66
KLRC3	3.80318	2.73e-25	1.2e-23
CCL18	3.80101	1.61e-24	6.73e-23
TRAV4	3.79714	5.32e-36	3.64e-34
IGHV3OR16-9	3.79161	2.46e-14	5.68e-13
SP140	3.78728	3.7e-86	1.15e-83
GPR18	3.78715	3.95e-89	1.35e-86
IGHV1-69	3.78664	7.82e-13	1.58e-11
ENSG00000278982	3.78646	3.06e-63	5.12e-61
IGLV2-34	3.78547	2.17e-17	6.32e-16
ENSG00000275361	3.7826	4.78e-15	1.17e-13
CTSW	3.78138	7.73e-50	8.28e-48
KIR2DL4	3.77961	6.01e-29	3.06e-27
GVINP1	3.77876	3.08e-69	6.18e-67
CEACAM4	3.777	8.34e-57	1.08e-54
IGLV2-14	3.76578	9.63e-20	3.22e-18
TRBJ2-3	3.76549	1.67e-26	7.69e-25
IGHV1OR21-1	3.76521	8.09e-15	1.95e-13
IGHV4-34	3.76058	6.65e-19	2.11e-17
IGLV5-45	3.76051	2.92e-15	7.29e-14
TRAV8-4	3.75706	7.2e-39	5.67e-37
PTPN7	3.75467	6.14e-148	3.04e-144
SLAMF8	3.75351	9.16e-101	5.48e-98
ENSG00000278263	3.75232	1.31e-16	3.6e-15
IGKV1D-43	3.74911	1.53e-14	3.6e-13
IGHV3-74	3.74578	2.19e-20	7.56e-19
P2RY10	3.74305	8.16e-50	8.71e-48
P2RY13	3.74124	4.28e-71	9.13e-69
IL2RA	3.741	1.59e-70	3.28e-68
IGKV1OR2-108	3.73817	5.06e-20	1.72e-18
IGKV1-9	3.73546	5.97e-17	1.68e-15
FCGR3A	3.7347	3.14e-62	5.01e-60
MARCO	3.72714	8.35e-21	2.94e-19
IGHV1-3	3.72619	1.21e-13	2.64e-12
TRBJ2-2P	3.72562	8.09e-27	3.75e-25
CD163	3.72481	8.85e-55	1.08e-52
IGLV3-12	3.71567	4.91e-15	1.2e-13
IGLV2-8	3.71273	1.43e-18	4.44e-17
OSTN-AS1	3.71064	1.51e-18	4.69e-17
EVI2B	3.7088	1.42e-116	2.11e-113
IGKV1OR22-5	3.7067	1.64e-16	4.45e-15
IGKV3D-11	3.70595	1.84e-19	6.04e-18
SIGLEC10	3.69736	6.65e-99	3.52e-96
IGKV1OR2-3	3.69611	9.04e-14	1.99e-12
IGKV2D-29	3.69338	2.53e-12	4.86e-11
IGKV1OR22-1	3.69333	7.43e-14	1.65e-12
ENSG00000268027	3.69096	5.74e-74	1.28e-71
IGLV3-29	3.69019	1.26e-11	2.25e-10
CXCR5	3.68935	3.02e-23	1.22e-21
ENSG00000241490	3.68903	2.16e-24	9.02e-23
TRAV25	3.68819	4.23e-22	1.62e-20
CCL4	3.68648	1.89e-71	4.08e-69
ZAP70	3.68528	4.83e-62	7.63e-60
LILRB1	3.68528	1.71e-89	6.1e-87
GPR31	3.68497	1.07e-22	4.24e-21
IGKV1D-8	3.67739	4.13e-21	1.48e-19
SASH3	3.6765	9.82e-155	1.46e-150
DOK2	3.67628	1.8e-148	1.07e-144
IGLV6-57	3.67185	1.07e-13	2.35e-12
LINC02397	3.6712	7.38e-29	3.74e-27
IGKV1-33	3.66675	5.3e-13	1.09e-11
CD53	3.66453	5.39e-117	8.41e-114
ENSG00000231331	3.66444	7.92e-14	1.75e-12
ENSG00000228427	3.6625	5.12e-87	1.65e-84
IGKV2-28	3.66198	3.01e-10	4.56e-09
IGKV1-27	3.65999	4.82e-18	1.46e-16
NCKAP1L	3.65595	6.18e-142	2.29e-138
ITK	3.65364	2.09e-54	2.5e-52
TYROBP	3.65359	1.24e-97	6.05e-95
LTA	3.65088	6.07e-102	4e-99
CD244	3.64968	1.61e-56	2.06e-54
HAVCR2	3.64549	7.27e-113	9.37e-110
RASAL3	3.64537	7.48e-139	2.47e-135
CTLA4	3.64476	1.5e-56	1.92e-54
XCL2	3.64401	1.66e-55	2.06e-53
IGHV3-49	3.6399	6.05e-15	1.46e-13
VSIG4	3.63657	4.2e-39	3.32e-37
ENSG00000226032	3.63495	7.26e-19	2.3e-17
IGLV3-25	3.63444	1.38e-16	3.78e-15
LILRB2	3.63219	3.8e-89	1.31e-86
IGLV1-36	3.63071	1.98e-12	3.85e-11
LAIR1	3.62721	7.92e-95	3.26e-92
LINC00892	3.62684	1.81e-46	1.73e-44
AIF1	3.62307	1.36e-112	1.61e-109
NCR1	3.62164	1.39e-38	1.08e-36
HK3	3.61922	2.12e-66	4e-64
SLAMF1	3.61714	8.84e-81	2.34e-78
SLA	3.60901	4.18e-97	1.97e-94
CLEC1B	3.60746	1.74e-24	7.26e-23
IGHV3-72	3.60579	9.75e-14	2.14e-12
ARHGAP9	3.60395	3.07e-145	1.3e-141
ENSG00000273824	3.59937	8.48e-21	2.99e-19
TRDV3	3.5993	5.25e-14	1.18e-12
DOCK2	3.59918	9.19e-110	9.73e-107
IGKV3-15	3.59763	1.02e-19	3.41e-18
IGKV1-5	3.5975	2.04e-18	6.27e-17
GZMM	3.59568	4.08e-40	3.32e-38
LTB	3.59425	1.01e-48	1.03e-46
FCER2	3.58992	1.45e-20	5.05e-19
IGKV1-12	3.58694	3.51e-15	8.69e-14
FCRLA	3.58283	1.94e-30	1.07e-28
ENSG00000272839	3.57957	7.78e-28	3.77e-26
TRAV35	3.57915	6.24e-20	2.11e-18
CLEC6A	3.57651	1.29e-21	4.76e-20
MNDA	3.57212	2.38e-91	8.83e-89
MIR8071-1	3.56569	1.5e-16	4.09e-15
IGHV3-33	3.56531	6.55e-18	1.96e-16
ENSG00000224585	3.56452	7.29e-13	1.48e-11
TNFAIP8L2	3.56317	8.2e-134	2.21e-130
BTLA	3.56307	1.82e-67	3.51e-65
TRBV7-7	3.56159	3.81e-17	1.09e-15
TESPA1	3.56128	6.22e-87	1.96e-84
APBB1IP	3.56059	2.08e-108	2.12e-105
IL21-AS1	3.55625	1.03e-22	4.1e-21
SLITRK4	3.55123	2.72e-12	5.22e-11
MRC1	3.54898	6.23e-36	4.26e-34
LGALS2	3.54627	5.09e-33	3.1e-31
LST1	3.54371	3.65e-95	1.55e-92
IGKV1D-13	3.54299	5.02e-11	8.32e-10
GBP1	3.54191	1.2e-65	2.18e-63
IGLV2-23	3.53958	4.9e-18	1.48e-16
HS3ST4	3.53831	1.69e-06	1.39e-05
ENSG00000228655	3.53308	1.76e-21	6.45e-20
TBC1D10C	3.53304	1.52e-68	3.03e-66
TNFSF13B	3.53287	8.87e-92	3.33e-89
SIT1	3.53228	3.67e-45	3.39e-43
APOBEC3A	3.53171	2.43e-17	7.05e-16
CYTIP	3.53163	1.26e-78	3.12e-76
UTS2	3.52991	1.53e-18	4.74e-17
MS4A6A	3.52509	9.61e-99	5e-96
CD274	3.52502	1.74e-46	1.67e-44
IGHV4-4	3.52477	5.19e-14	1.16e-12
UBASH3A	3.52436	1.04e-54	1.27e-52
ENSG00000274508	3.52266	2.89e-20	9.93e-19
IGHV1OR15-2	3.52123	2.85e-14	6.57e-13
FCER1G	3.52017	1.95e-99	1.07e-96
FCGR1CP	3.5187	1.11e-46	1.08e-44
IGHV4-61	3.51854	6.43e-12	1.18e-10
IGLC3	3.51673	8.73e-18	2.59e-16
SIRPG-AS1	3.51431	7.7e-18	2.3e-16
IGHJ2	3.51396	1.46e-13	3.16e-12
EVI2A	3.51275	7.36e-108	6.61e-105
MPEG1	3.50966	7.25e-97	3.31e-94
TRBV7-4	3.50354	5.08e-21	1.81e-19
IGHV3-66	3.50258	5e-14	1.13e-12
APOE	3.50128	3.28e-39	2.6e-37
CASP14	3.50109	4.44e-08	4.94e-07
SPN	3.50032	5.79e-83	1.67e-80
IGHV3-62	3.49858	1.32e-11	2.34e-10
ITGB2	3.49759	2.82e-98	1.44e-95
TNFRSF17	3.49709	8.31e-22	3.12e-20
CD300LF	3.49685	6.56e-81	1.75e-78
DEFB4A	3.49624	5.42e-09	6.95e-08
SAMD3	3.49137	4.37e-76	1.05e-73
PIK3CD-AS1	3.48858	2.04e-32	1.21e-30
NCF1	3.48273	3.68e-79	9.17e-77
IGHV3OR16-13	3.48086	3.02e-13	6.31e-12
GRAP2	3.48042	6.93e-90	2.54e-87
ARHGAP15	3.47683	3.1e-104	2.42e-101
ABCD2	3.47563	2.1e-49	2.22e-47
CD4	3.47351	6.79e-123	1.34e-119
CD52	3.47154	1.57e-55	1.97e-53
GPR25	3.46993	6.15e-26	2.76e-24
LINC02812	3.46871	1.7e-22	6.62e-21
ICAM3	3.46582	1.79e-59	2.53e-57
IGKV2-30	3.46481	9.67e-14	2.12e-12
IGKJ5	3.463	8.59e-16	2.23e-14
CLNK	3.45972	1e-44	9.18e-43
HTRA4	3.45819	2.98e-34	1.89e-32
APOC2	3.45811	3.92e-33	2.4e-31
LAIR2	3.45755	6.22e-40	5.01e-38
CCR7	3.45687	8.31e-49	8.53e-47
IL2RB	3.45452	1.63e-69	3.28e-67
IGLV3-27	3.45439	1.78e-13	3.82e-12
CCL1	3.45045	2.06e-14	4.81e-13
TRAV22	3.45024	1.14e-23	4.63e-22
NCR3	3.44649	1.04e-44	9.48e-43
IGHV1-18	3.44617	9.41e-17	2.61e-15
GPR65	3.44361	2.72e-102	1.88e-99
TNFRSF9	3.44251	1.2e-54	1.46e-52
IGKV1-16	3.4421	9.16e-17	2.55e-15
LAX1	3.44195	1.39e-31	7.92e-30
TRIML2	3.44099	4.17e-10	6.19e-09
TMIGD2	3.44079	4.01e-30	2.15e-28
IGHJ3	3.44058	1.63e-12	3.19e-11
LINC00582	3.43999	1.02e-23	4.18e-22
ENSG00000271375	3.42223	1.62e-12	3.19e-11
TRAV8-5	3.42065	1.74e-15	4.41e-14
GIMAP7	3.41943	1.47e-74	3.34e-72
CD79B	3.41534	2.85e-49	2.99e-47
NUGGC	3.41464	6.35e-35	4.18e-33
GTSF1L	3.41434	1.23e-21	4.56e-20
SIGLEC14	3.41406	2.92e-36	2.03e-34
APOC1	3.41313	7.37e-39	5.79e-37
AIM2	3.41209	2.7e-17	7.81e-16
TREM2	3.406	5.86e-40	4.73e-38
IGHV3OR16-8	3.40354	6.2e-14	1.39e-12
IL10RA	3.40254	1.43e-79	3.66e-77
IGSF6	3.40164	3.17e-97	1.52e-94
C11orf21	3.40035	7.56e-48	7.58e-46
CD209	3.39985	1.02e-37	7.65e-36
EOMES	3.39892	1.28e-28	6.42e-27
ENSG00000241666	3.39284	1.82e-26	8.37e-25
IGKV1-13	3.39199	8.7e-13	1.76e-11
CD19	3.3909	3.09e-29	1.59e-27
TLR7	3.38985	5.23e-61	7.8e-59
SPI1	3.38693	2.29e-121	4.25e-118
CD86	3.38683	1.32e-102	9.54e-100
LINC00426	3.38352	1.65e-45	1.53e-43
GIMAP5	3.38293	3.97e-59	5.56e-57
CD247	3.38152	4.72e-63	7.82e-61
ENSG00000273736	3.37817	3.37e-16	8.95e-15
IGLV1-50	3.37765	4.26e-15	1.05e-13
TMEM155	3.37684	3.68e-22	1.42e-20
SAMSN1	3.37615	9.86e-89	3.29e-86
C3AR1	3.37486	4.74e-75	1.09e-72
APOC4-APOC2	3.37308	3.73e-26	1.68e-24
KLHDC7B	3.37279	1.45e-20	5.05e-19
ENSG00000273837	3.36561	5.4e-32	3.13e-30
IL18RAP	3.36125	9.24e-57	1.19e-54
MIR8071-2	3.36023	2.27e-14	5.28e-13
ENSG00000273341	3.35507	5.34e-57	7.01e-55
LAPTM5	3.35116	2.25e-108	2.23e-105
ENSG00000226751	3.35076	6.72e-35	4.4e-33
IGHG4	3.35035	2.41e-17	6.99e-16
IGHV4-59	3.34806	8.54e-13	1.73e-11
IGLV3-19	3.34531	4.69e-15	1.15e-13
FPR3	3.3411	6.15e-66	1.12e-63
WAS	3.34076	1.4e-155	4.16e-151
TMEM156	3.33995	9.13e-81	2.4e-78
FCRL5	3.33922	4.43e-18	1.34e-16
NCF1B	3.33633	4.89e-61	7.32e-59
ENSG00000253838	3.33482	8.04e-16	2.09e-14
IGHV1-14	3.33462	1.72e-12	3.37e-11
IGLV2-5	3.33125	1.29e-11	2.28e-10
IGHV3-22	3.32966	2.56e-11	4.39e-10
CLEC7A	3.32939	2.83e-26	1.28e-24
IGHV3-53	3.32893	2.92e-13	6.12e-12
CLECL1	3.32216	1.71e-60	2.5e-58
LINC02495	3.32124	2.92e-19	9.53e-18
ENSG00000259680	3.32067	8.91e-11	1.44e-09
CD5	3.3193	2.49e-49	2.62e-47
ENSG00000277587	3.31648	3.17e-11	5.4e-10
ENSG00000197476	3.31643	4.99e-10	7.31e-09
KCNA3	3.31261	9.06e-30	4.8e-28
HLA-DQB2	3.31107	8.97e-30	4.76e-28
MS4A4A	3.31035	6.47e-55	7.93e-53
C20orf141	3.30936	4.82e-10	7.08e-09
S100A8	3.30848	1.93e-12	3.76e-11
NCF1C	3.30655	4.53e-71	9.6e-69
BTK	3.3048	3.66e-103	2.78e-100
LOC100507600	3.30038	1.97e-34	1.27e-32
TNFSF8	3.3	3.05e-55	3.79e-53
SIGLEC12	3.29557	2.56e-25	1.13e-23
IGHV1OR15-9	3.29229	9.57e-12	1.73e-10
IKZF1	3.28938	3.37e-63	5.62e-61
IGLL5	3.28827	4.66e-16	1.23e-14
CASP5	3.28743	3.65e-33	2.24e-31
IL9R	3.28427	4.08e-44	3.68e-42
ENSG00000225370	3.28325	4.37e-21	1.56e-19
VSTM1	3.28279	4.33e-14	9.83e-13
PLEK	3.28246	5.56e-66	1.02e-63
IGHV3-73	3.28231	1.04e-12	2.09e-11
IGHV2-70	3.2773	1.56e-11	2.74e-10
LINC02694	3.27716	1.11e-31	6.36e-30
LINC01146	3.27713	3.38e-41	2.83e-39
AOAH	3.27711	6.44e-33	3.91e-31
IGHV1-67	3.27627	2.34e-11	4.04e-10
IGLV3-16	3.27599	7.13e-12	1.31e-10
LY86	3.2754	1.5e-67	2.92e-65
CD80	3.27221	5.17e-76	1.23e-73
LCP2	3.27115	4.66e-121	8.13e-118
IGHV2-70D	3.27001	2.76e-08	3.17e-07
HSF5	3.26779	1.11e-17	3.29e-16
IGHV1-46	3.26662	3.55e-13	7.4e-12
TRDC	3.26259	3.71e-19	1.2e-17
RNASE2	3.26196	7.09e-49	7.32e-47
LINC02384	3.2565	7.19e-33	4.34e-31
LILRP1	3.25543	1.63e-17	4.79e-16
IGLV2-28	3.25519	4.02e-12	7.56e-11
ENSG00000223511	3.25439	1.01e-46	9.84e-45
IL16	3.25242	9.29e-96	4.05e-93
IGLV2-18	3.23986	6.29e-12	1.16e-10
PSTPIP1	3.23691	2.82e-51	3.14e-49
CCL8	3.23601	8.93e-21	3.14e-19
HAMP	3.2326	2e-34	1.29e-32
RGS18	3.23238	2.78e-57	3.68e-55
LINC02285	3.23149	9.15e-43	7.98e-41
IGHV3-11	3.23091	1.16e-10	1.85e-09
IGLV7-46	3.23074	2.97e-11	5.06e-10
TRAV41	3.23039	1.55e-24	6.52e-23
GMFG	3.22549	2.46e-79	6.18e-77
MUC21	3.22525	1.29e-07	1.33e-06
GNGT2	3.22499	7.82e-90	2.83e-87
TRGV7	3.21984	6.49e-29	3.3e-27
IGHV3-7	3.2194	6.33e-14	1.41e-12
PIK3CG	3.21859	8.52e-65	1.5e-62
ENSG00000259834	3.21739	4.91e-31	2.74e-29
IGHV1-2	3.21653	3.84e-10	5.73e-09
CMKLR1	3.21462	1.42e-45	1.32e-43
FCGR2B	3.21336	1.36e-60	2.02e-58
MYO1F	3.21321	9.6e-149	7.12e-145
KLRC1	3.2047	7.9e-25	3.37e-23
CD37	3.20217	4.45e-81	1.2e-78
LILRP2	3.2013	6.03e-21	2.14e-19
ACOD1	3.19922	2.28e-15	5.72e-14
IGLL1	3.19362	3.75e-15	9.26e-14
IGKV7-3	3.19315	7.46e-10	1.07e-08
CARD17	3.18869	9.67e-20	3.23e-18
TAGAP	3.18704	1.47e-66	2.79e-64
GIMAP4	3.18607	6.37e-83	1.82e-80
ARSF	3.18481	1.23e-10	1.96e-09
ABI3	3.17904	4.45e-108	4.26e-105
IGLC2	3.17783	1.56e-17	4.57e-16
CNR2	3.17734	4.93e-29	2.52e-27
CD33	3.17448	4.29e-73	9.36e-71
MS4A7	3.17219	1.86e-61	2.85e-59
IL27	3.16816	6.74e-35	4.4e-33
FLT3	3.16581	1.42e-27	6.8e-26
PRKCB	3.16531	2.31e-46	2.19e-44
CD40LG	3.16311	3.78e-34	2.38e-32
CD28	3.15948	3.34e-50	3.6e-48
ZBTB20-AS1	3.15827	1.49e-33	9.27e-32
KIR3DX1	3.14974	3.22e-28	1.58e-26
GIMAP1	3.14929	4.8e-97	2.22e-94
TRAV10	3.1477	3.15e-14	7.23e-13
RGS1	3.14743	5.24e-38	3.99e-36
LINC01727	3.14693	7.18e-15	1.73e-13
LINC00996	3.14559	1.73e-54	2.07e-52
KCNJ10	3.14504	4.11e-31	2.3e-29
IGHV1-58	3.14354	7.98e-08	8.5e-07
USP30-AS1	3.14276	1.5e-36	1.06e-34
TLR10	3.13898	1e-38	7.85e-37
RNASE6	3.13666	5.59e-87	1.78e-84
CD6	3.13647	2.6e-65	4.61e-63
ITM2A	3.13384	2.04e-51	2.29e-49
HNRNPA1P21	3.13357	9.68e-44	8.65e-42
SRGN	3.13268	9.21e-65	1.61e-62
GBP1P1	3.13178	8.93e-30	4.75e-28
TRAV2	3.13148	1.92e-27	9.12e-26
EBI3	3.13137	2.47e-50	2.68e-48
CHRM3-AS2	3.13018	7.17e-40	5.76e-38
LILRB5	3.12557	8.63e-33	5.19e-31
LINC00944	3.12396	1.36e-15	3.48e-14
CORO1A	3.12383	7.21e-94	2.81e-91
LINC02099	3.12367	1.15e-42	1e-40
CCL4L2	3.12199	1.33e-35	9.04e-34
TBC1D27P	3.12153	6.43e-20	2.17e-18
MTCO1P40	3.11909	1.39e-10	2.19e-09
CLCA4	3.11617	3.55e-09	4.66e-08
ENSG00000242324	3.11519	1.25e-12	2.49e-11
IL22RA2	3.11519	5.05e-15	1.24e-13
ENSG00000258810	3.11432	2.32e-38	1.78e-36
ZBP1	3.11149	1.31e-28	6.57e-27
IGHA1	3.1099	8.02e-15	1.93e-13
FERMT3	3.10926	7.01e-110	7.7e-107
TRAV3	3.1091	4.31e-21	1.55e-19
FCRL4	3.10686	5.13e-16	1.35e-14
CYTH4	3.10421	1.21e-92	4.65e-90
MMP2-AS1	3.10257	1.09e-20	3.8e-19
PSMA8	3.10007	4.97e-17	1.41e-15
CSF1R	3.09801	1.66e-56	2.11e-54
CCR1	3.09479	4.31e-60	6.18e-58
TRAF3IP3	3.09471	1.71e-60	2.5e-58
TRBV7-3	3.09315	2.42e-27	1.14e-25
LINC01943	3.09282	3.05e-66	5.69e-64
NAPSB	3.08543	1.94e-43	1.71e-41
RHOH	3.08399	2.23e-63	3.79e-61
HEPHL1	3.08367	3.54e-10	5.3e-09
IGHV3-76	3.08179	3.98e-10	5.92e-09
CD1E	3.07818	3.6e-17	1.03e-15
IRF4	3.07629	1.32e-24	5.58e-23
APOL3	3.0741	6.42e-57	8.36e-55
PLD4	3.07104	1.79e-43	1.58e-41
KLRK1	3.06431	1.81e-31	1.03e-29
IGHV3-63	3.06288	2.57e-13	5.42e-12
SIGLEC7	3.06246	5.89e-54	6.88e-52
TRGV5	3.05975	1.7e-29	8.87e-28
CD22	3.05934	6.32e-37	4.59e-35
CCR4	3.05753	3.96e-25	1.73e-23
C4orf50	3.05146	9.65e-22	3.61e-20
IGKV1OR2-11	3.04711	5.7e-10	8.27e-09
C1orf162	3.04538	1.37e-105	1.12e-102
P2RY8	3.04361	6.64e-41	5.5e-39
LRRC25	3.0428	3.98e-75	9.22e-73
IGLV7-43	3.04159	7.37e-11	1.2e-09
CHI3L2	3.03332	1.47e-21	5.42e-20
ADGRE4P	3.03322	6.05e-37	4.41e-35
IGHV7-56	3.02928	1.43e-09	1.98e-08
CD14	3.02559	1.14e-81	3.14e-79
IL2RG	3.02443	1.38e-28	6.88e-27
CXorf21	3.02268	1.71e-60	2.5e-58
LINC02132	3.01426	1.02e-20	3.59e-19
HCG22	3.01426	3.65e-07	3.46e-06
CLEC12B	3.01078	7.81e-19	2.47e-17
ZFP57	3.00899	4.59e-07	4.26e-06
C16orf54	3.00864	1.68e-38	1.3e-36
IGLV3-9	3.00847	1.79e-10	2.79e-09
IGHV3-38	3.00773	9.28e-11	1.5e-09
ENSG00000224875	3.00663	1.93e-34	1.25e-32
PTGDS	3.00656	7.06e-21	2.5e-19
PDCD1LG2	3.0063	1.47e-37	1.1e-35
LINC01055	3.00293	4.47e-13	9.25e-12
DUOXA2	2.99701	1.05e-12	2.1e-11
IGHV3OR16-12	2.99602	1.81e-09	2.48e-08
ENSG00000274029	2.99349	8.24e-28	3.99e-26
ENSG00000258572	2.99327	6.56e-19	2.08e-17
FAM30A	2.98743	3.44e-15	8.54e-14
SELL	2.98091	3.6e-30	1.94e-28
CXorf65	2.97294	1.34e-29	7.03e-28
SIGLEC9	2.97063	5.09e-65	8.99e-63
IGHV3-71	2.96924	1.06e-08	1.3e-07
HLA-DQA2	2.96818	2.63e-16	7.04e-15
SIRPB1	2.96537	5.16e-25	2.24e-23
SSTR3	2.96267	5.6e-18	1.69e-16
ENSG00000255422	2.95686	3.19e-18	9.7e-17
RUFY4	2.95542	3.69e-20	1.26e-18
CCR8	2.95449	1.03e-25	4.58e-24
ACAP1	2.95416	3.87e-103	2.87e-100
IGHV7-27	2.94574	6.86e-11	1.12e-09
HLA-DPA3	2.94538	8.88e-17	2.47e-15
TREML1	2.94353	1.9e-35	1.28e-33
ENSG00000250687	2.93994	5.89e-35	3.88e-33
ENSG00000234425	2.939	1.95e-14	4.55e-13
LILRA6	2.93841	1.96e-42	1.69e-40
HLA-DQA1	2.93821	3.46e-19	1.12e-17
IL2	2.93665	4.34e-14	9.85e-13
CSF2RB	2.93427	6.16e-52	7.03e-50
PIK3R5	2.93398	2.44e-60	3.54e-58
ENSG00000272908	2.93286	3.84e-44	3.47e-42
IGKV1OR2-6	2.93158	1.12e-09	1.58e-08
IL12B	2.93101	3.43e-27	1.62e-25
ENSG00000233038	2.9309	2.24e-53	2.6e-51
SLCO2B1	2.93082	2.17e-40	1.77e-38
ENSG00000256862	2.92795	2.62e-17	7.57e-16
CCL3	2.92719	2.05e-41	1.73e-39
FCGR2C	2.92647	5.59e-45	5.13e-43
IGLV3-1	2.92448	3.32e-11	5.63e-10
CEACAM21	2.92442	3.06e-34	1.94e-32
MSR1	2.92362	3.48e-37	2.56e-35
HLA-DPB1	2.92103	2.95e-32	1.73e-30
CD300C	2.92097	9.43e-58	1.27e-55
DBH-AS1	2.91991	3.94e-25	1.72e-23
IGHV4-31	2.91962	2.95e-12	5.62e-11
BFSP2	2.91769	1.3e-22	5.12e-21
IGKV3-7	2.912	1.32e-10	2.09e-09
GAB3	2.91199	6.77e-98	3.4e-95
IGHV1-17	2.90976	4.43e-09	5.75e-08
GNG8	2.90551	1.02e-17	3.01e-16
MEFV	2.896	9.71e-34	6.04e-32
S100A9	2.89495	2.82e-12	5.41e-11
RNASE3	2.89438	4.43e-14	1e-12
LINC00384	2.89345	1.7e-11	2.96e-10
LINC01926	2.89106	7e-11	1.14e-09
HLA-DRB6	2.88889	8.25e-22	3.11e-20
CCDC141	2.88529	8.54e-27	3.95e-25
SEPTIN1	2.88478	4.14e-85	1.24e-82
LINC00563	2.8839	4.77e-11	7.92e-10
IFNK	2.88329	1.86e-07	1.87e-06
ENSG00000241220	2.88088	5.19e-15	1.27e-13
SIGLEC22P	2.87997	3.44e-15	8.53e-14
HNRNPA1P70	2.87941	2.11e-13	4.51e-12
SAMSN1-AS1	2.87531	3.25e-11	5.51e-10
DAZL	2.87071	3.47e-10	5.21e-09
WARS	2.87039	5.67e-40	4.6e-38
JCHAIN	2.86988	5.73e-14	1.28e-12
GPR55	2.8683	1.22e-27	5.86e-26
IGLJ2	2.86514	2.42e-10	3.72e-09
LY96	2.86284	5.22e-62	8.19e-60
CD180	2.86003	4.37e-55	5.4e-53
MMP12	2.85946	2.08e-17	6.06e-16
MIR3945HG	2.85309	3.08e-17	8.85e-16
ENSG00000271680	2.85229	8.09e-11	1.31e-09
HLA-DRB1	2.84845	2.1e-24	8.76e-23
TRAV18	2.84834	6.4e-13	1.31e-11
CASS4	2.84831	2.66e-50	2.88e-48
IGHV3-35	2.84827	1.48e-08	1.77e-07
OR52N4	2.84807	7.65e-14	1.69e-12
MIR155HG	2.84802	1.46e-54	1.76e-52
ENSG00000261416	2.8473	2.72e-60	3.93e-58
ELAVL4	2.84626	2.17e-28	1.07e-26
GPR183	2.8447	1.35e-46	1.31e-44
C1DP5	2.84237	2.15e-14	5e-13
S100A7A	2.84189	3.86e-05	0.000233409
RCSD1	2.84026	1.44e-48	1.46e-46
IGLV1-47	2.83825	2.86e-10	4.36e-09
FAM78A	2.83817	1.99e-84	5.83e-82
IGHV5-51	2.83684	2e-10	3.11e-09
LINC00943	2.83612	3.76e-14	8.59e-13
MS4A14	2.8313	1.62e-41	1.37e-39
CD38	2.83067	3.39e-25	1.49e-23
CHRNA6	2.83038	1.01e-17	2.99e-16
GIMAP6	2.82551	1.01e-67	1.97e-65
CLEC17A	2.82198	3.76e-18	1.14e-16
ENSG00000261218	2.81886	1.04e-27	5.02e-26
IGKV1D-42	2.81884	1.14e-09	1.6e-08
SPINK5	2.81558	1.25e-09	1.75e-08
ENSG00000279805	2.81329	6.1e-38	4.64e-36
IGHV3-15	2.80943	3.99e-10	5.94e-09
STAP1	2.80834	3.36e-32	1.97e-30
DNASE1L3	2.80813	6.87e-13	1.4e-11
MAP4K1	2.80785	2.48e-58	3.42e-56
SAA1	2.80671	3.2e-13	6.69e-12
ENSG00000254287	2.80603	6.75e-10	9.72e-09
CCL13	2.80511	1.29e-18	4.01e-17
DNAJC5B	2.8046	1.21e-19	4.03e-18
ENSG00000261448	2.80427	2.9e-23	1.17e-21
ENSG00000258352	2.80175	8.69e-49	8.88e-47
CLIC2	2.80064	3.51e-27	1.65e-25
IGHJ3P	2.8005	7.12e-09	8.99e-08
HLA-DRB9	2.80031	5.07e-19	1.62e-17
IGHV2-26	2.79991	5.28e-07	4.84e-06
ZNF804A	2.79633	1.08e-31	6.21e-30
ACSM5	2.79625	2.23e-22	8.65e-21
CLCA3P	2.79464	5.35e-09	6.86e-08
LCP1	2.79426	4.71e-42	4.03e-40
TRGC1	2.79332	2.04e-15	5.16e-14
TRARG1	2.79201	3.14e-17	8.99e-16
TSPAN32	2.79099	5.45e-34	3.42e-32
IGHV3-43	2.79023	8e-09	1e-07
FABP4	2.78727	5.26e-07	4.82e-06
BATF	2.7857	3.24e-31	1.82e-29
KLHL6	2.78471	2.71e-37	2.01e-35
CCL21	2.78448	6.6e-12	1.21e-10
TPSB2	2.78317	7.45e-14	1.65e-12
A2MP1	2.78032	7.43e-17	2.07e-15
ITGAD	2.77813	7.03e-25	3.01e-23
IL7R	2.77802	5.49e-29	2.81e-27
SPOCK2	2.77669	6.66e-29	3.38e-27
LINC00487	2.7756	1.55e-15	3.96e-14
ENSG00000236154	2.77524	1.29e-10	2.04e-09
ENSG00000234389	2.77496	4.73e-13	9.77e-12
ALOX5AP	2.77326	2.55e-61	3.88e-59
IGLV2-11	2.77316	3.62e-10	5.41e-09
TIMD4	2.76913	7.01e-16	1.83e-14
AIPL1	2.76632	3.78e-12	7.13e-11
SFMBT2	2.76397	1.17e-51	1.32e-49
PLA2G7	2.76122	2.7e-31	1.52e-29
IGHV3OR16-10	2.75846	8.16e-10	1.16e-08
CD72	2.75574	2.13e-35	1.43e-33
ENSG00000269927	2.75185	5.27e-09	6.77e-08
IFNG-AS1	2.74684	4.13e-10	6.12e-09
CCL23	2.74617	1.07e-22	4.23e-21
ENSG00000280194	2.74217	6.84e-58	9.26e-56
SAMD9L	2.7419	1.04e-37	7.8e-36
IGHV3-19	2.74135	4.59e-08	5.1e-07
ANKRD55	2.74061	9.59e-19	3.01e-17
TMIGD3	2.73984	3.9e-42	3.35e-40
CSF3	2.73927	3.47e-08	3.92e-07
ITGAX	2.73733	3.71e-68	7.29e-66
SIRPD	2.73696	7.24e-11	1.18e-09
SPIB	2.73605	1.66e-12	3.26e-11
XIRP1	2.73602	1.99e-15	5.03e-14
ENSG00000240350	2.73525	2.18e-35	1.45e-33
GPR84	2.73309	4.65e-46	4.4e-44
SELPLG	2.73309	7.84e-48	7.83e-46
LOC101928809	2.73282	1.5e-14	3.55e-13
CASP17P	2.73165	7.58e-52	8.61e-50
SPRR2F	2.73042	2.79e-05	0.000175454
LOC644090	2.72971	9.29e-15	2.22e-13
ENSG00000274767	2.72911	2.99e-19	9.76e-18
LCK	2.72591	9.75e-46	9.18e-44
CCL3L1	2.72529	4e-28	1.96e-26
KLRB1	2.72143	3.98e-29	2.05e-27
HEATR9	2.71648	4.58e-24	1.89e-22
FOLR2	2.7161	2.69e-26	1.22e-24
DCSTAMP	2.7155	1.73e-16	4.69e-15
FCGR2A	2.71545	3.24e-61	4.91e-59
IRF8	2.71288	1.73e-34	1.12e-32
GAPT	2.70767	4.07e-31	2.28e-29
ENSG00000278518	2.70544	1.41e-06	1.18e-05
MYO1G	2.70437	8.75e-37	6.27e-35
ENSG00000224220	2.69893	3.57e-19	1.16e-17
ARHGAP30	2.69806	7.14e-76	1.68e-73
LILRA1	2.69773	1.88e-38	1.46e-36
ENSG00000267121	2.69697	9.15e-41	7.52e-39
SERPING1	2.69227	7.54e-34	4.71e-32
XCR1	2.69125	1.29e-15	3.3e-14
CD1A	2.69	1.69e-10	2.64e-09
PARP15	2.68776	8.08e-26	3.62e-24
HSPA7	2.687	8.24e-41	6.79e-39
WDFY4	2.6834	1.59e-29	8.31e-28
LINC02328	2.68188	3.9e-21	1.4e-19
ENSG00000273445	2.68079	1.09e-21	4.04e-20
LILRB3	2.68026	7.43e-64	1.27e-61
IGLV3-21	2.68009	9.73e-09	1.2e-07
FOXP3	2.67967	1.02e-69	2.07e-67
IGLV5-48	2.67455	1.68e-08	2e-07
IGHV3OR16-15	2.6723	4.97e-09	6.41e-08
ENSG00000255197	2.67218	6.38e-36	4.35e-34
ENSG00000279275	2.67203	1.71e-12	3.35e-11
FPR1	2.67115	2.33e-31	1.32e-29
BATF2	2.66985	1.41e-24	5.96e-23
GBP2	2.66722	9.22e-42	7.81e-40
TMEM244	2.66503	4.21e-15	1.04e-13
ENSG00000229664	2.66478	6.69e-13	1.36e-11
P2RX7	2.66133	2.86e-32	1.68e-30
LINC00528	2.6599	2.93e-30	1.59e-28
LINC02273	2.65921	5.3e-20	1.8e-18
TNNI2	2.65806	2.07e-10	3.2e-09
NFAM1	2.65784	6.13e-42	5.22e-40
GPR82	2.65725	1.3e-43	1.15e-41
ASGR2	2.65609	7.28e-47	7.2e-45
ZEB2-AS1	2.65596	1.77e-27	8.43e-26
IGHV4-55	2.65534	1.74e-08	2.07e-07
PTPN22	2.65315	7.98e-25	3.4e-23
HLA-DQB1	2.65139	4.36e-20	1.49e-18
RAB33A	2.64287	2.72e-54	3.22e-52
TNFRSF4	2.6424	1.34e-43	1.19e-41
TMEM52B	2.63951	2.52e-10	3.85e-09
ENSG00000276758	2.63891	2.24e-09	3.02e-08
E2F3P1	2.63524	2.49e-15	6.25e-14
GPR34	2.635	5.95e-55	7.33e-53
ENSG00000232578	2.63423	4.86e-25	2.11e-23
STAT4	2.63054	3.27e-37	2.41e-35
LINC01502	2.63037	1.63e-05	0.000108527
HLA-DPA1	2.62967	2.74e-21	9.91e-20
FAM238A	2.62804	1.16e-14	2.76e-13
TRBV5-5	2.62349	4.66e-11	7.74e-10
PTGES3P2	2.62221	2.38e-30	1.3e-28
TNFSF14	2.62032	1.05e-21	3.93e-20
OSCAR	2.61899	8.37e-62	1.3e-59
CD200R1	2.61851	1.15e-26	5.33e-25
NRIR	2.61408	3.54e-16	9.36e-15
TYMP	2.61398	6.73e-36	4.58e-34
NLRC3	2.61287	1.46e-52	1.68e-50
BCL2A1	2.61147	1.53e-50	1.67e-48
CD74	2.61051	1.2e-22	4.75e-21
TNIP3	2.60952	6.61e-16	1.73e-14
CSAG3	2.6079	2.33e-05	0.000149643
POU2AF1	2.60249	7.12e-17	1.99e-15
L3MBTL4-AS1	2.60089	2.62e-31	1.47e-29
S1PR4	2.60033	2.46e-28	1.21e-26
PIK3R6	2.59951	4.29e-49	4.49e-47
IGHV4-28	2.59246	1.04e-07	1.09e-06
IGHV3-60	2.58934	1.03e-07	1.07e-06
HLA-DRA	2.58703	1.72e-22	6.7e-21
ENSG00000236120	2.58257	1.66e-13	3.58e-12
RPL4P1	2.58237	4.9e-29	2.52e-27
TRGV9	2.57953	1.21e-13	2.63e-12
IGHV2-5	2.57087	1.99e-08	2.34e-07
CYSLTR2	2.57023	4.17e-32	2.44e-30
NLRP3	2.56935	7.58e-47	7.47e-45
IGKV2OR22-4	2.56892	6.25e-07	5.66e-06
AMPD1	2.56818	1.71e-11	2.98e-10
SLFN12L	2.5681	9.74e-32	5.61e-30
ENSG00000261644	2.56762	1.38e-46	1.33e-44
ENSG00000223552	2.56576	5.33e-27	2.49e-25
ENSG00000225840	2.56464	1.72e-05	0.000114109
GPR78	2.55817	1.61e-08	1.91e-07
S100A7	2.55801	1.04e-05	7.29e-05
DPEP2	2.55799	1.76e-37	1.31e-35
SDR9C7	2.55351	8.15e-06	5.85e-05
BIN2P1	2.55293	3.84e-12	7.24e-11
CRCT1	2.55235	0.000128926	0.00067556
VCAM1	2.55226	6.59e-15	1.59e-13
LINC02828	2.54846	1.25e-13	2.73e-12
SYT8	2.54799	3.57e-08	4.03e-07
PPP1R16B	2.54725	2.63e-29	1.36e-27
CPA4	2.54586	3.12e-08	3.56e-07
NBPF13P	2.54528	2.41e-10	3.7e-09
CSAG2	2.54519	8.03e-05	0.000444815
TRBV5-4	2.54278	1.34e-11	2.37e-10
ENSG00000273272	2.54206	1.35e-29	7.06e-28
LINC02391	2.53805	5.92e-20	2e-18
CXCR2	2.53717	3.71e-11	6.25e-10
IGLC6	2.53673	5.87e-13	1.2e-11
S100B	2.53391	2.1e-14	4.89e-13
ENSG00000254802	2.53033	5.5e-15	1.34e-13
ENSG00000260997	2.53026	5.95e-22	2.26e-20
SIGLEC5	2.5247	4.99e-32	2.9e-30
LINC02784	2.52254	1.44e-05	9.67e-05
IL26	2.51859	3.9e-14	8.88e-13
FPR2	2.51647	2.7e-16	7.21e-15
APOBR	2.51368	5.06e-53	5.84e-51
NIBAN3	2.51332	5.71e-25	2.47e-23
GYPC	2.512	3.75e-41	3.12e-39
LINC01678	2.50966	1.45e-16	3.94e-15
TNFRSF8	2.50898	9.04e-22	3.39e-20
FYB1	2.50851	7.77e-21	2.74e-19
FUNDC2P4	2.50799	2.08e-11	3.6e-10
TSKS	2.50517	1.11e-09	1.57e-08
ENSG00000274008	2.50445	2.71e-09	3.62e-08
ENSG00000272666	2.50357	2.28e-19	7.49e-18
LOC101927143	2.50066	2.3e-18	7.04e-17
ENSG00000240143	2.49599	2e-34	1.29e-32
LINC01150	2.49556	2.21e-18	6.79e-17
SIRPB2	2.49271	3.27e-29	1.68e-27
OVCH1-AS1	2.48881	1.94e-07	1.94e-06
THEMIS	2.48543	7.83e-14	1.73e-12
LILRA5	2.48316	6.17e-31	3.44e-29
LSP1	2.4816	3.25e-20	1.12e-18
IGHD	2.47554	2.16e-07	2.15e-06
MZB1	2.47551	2.88e-10	4.38e-09
PPIAP26	2.4743	5.49e-06	4.08e-05
LCN6	2.46863	1.09e-09	1.53e-08
ENSG00000271392	2.46715	3.39e-09	4.46e-08
ADA2	2.46438	2.57e-21	9.33e-20
TRPV2	2.46056	9.75e-44	8.68e-42
LINC02362	2.45758	5.32e-20	1.81e-18
ITGB2-AS1	2.45042	2.05e-33	1.27e-31
AICDA	2.44854	3e-12	5.73e-11
BTG1P1	2.44698	2.7e-09	3.62e-08
SAA2-SAA4	2.44441	9.43e-09	1.16e-07
DIAPH2-AS1	2.4412	2.05e-08	2.41e-07
TRAV39	2.44076	7.32e-12	1.34e-10
MMP25	2.44002	4.09e-36	2.82e-34
ADARB2	2.43937	2.41e-07	2.38e-06
IGLV2-33	2.43357	7.12e-06	5.17e-05
C9orf139	2.43136	1.34e-35	9.06e-34
BEND4	2.43017	1.41e-14	3.35e-13
KRT78	2.42759	8.4e-08	8.91e-07
LOC100506388	2.4265	2.2e-10	3.39e-09
ITIH1	2.42601	1.97e-09	2.68e-08
PDE6G	2.42585	2.26e-30	1.24e-28
CNGB1	2.4216	6.32e-08	6.87e-07
LINC01781	2.41986	2.61e-08	3.02e-07
ENSG00000276462	2.41101	7.87e-08	8.4e-07
SLC2A5	2.40957	2.51e-23	1.02e-21
OLR1	2.40514	3.63e-10	5.43e-09
HSD11B1	2.40507	1.37e-15	3.49e-14
SPIC	2.40381	6.31e-07	5.69e-06
ENSG00000276454	2.40124	4.04e-12	7.59e-11
ENSG00000250292	2.39834	1.11e-05	7.69e-05
C1S	2.39832	2.01e-23	8.15e-22
TNFRSF1B	2.39397	4.25e-42	3.64e-40
ENSG00000275418	2.39389	1.17e-08	1.42e-07
BIN2	2.39261	4.32e-28	2.11e-26
CD69	2.39133	2.85e-17	8.21e-16
ARHGAP25	2.38768	1.36e-45	1.27e-43
SLFN14	2.38739	6.81e-14	1.51e-12
IFNL1	2.38699	3.86e-11	6.49e-10
ENSG00000250274	2.38552	1.38e-21	5.08e-20
LYZ	2.38349	4e-11	6.69e-10
HLA-DRB5	2.38002	3.39e-12	6.43e-11
TRAV27	2.37756	4.35e-10	6.43e-09
ENSG00000279933	2.3737	2.8e-15	7e-14
ACKR1	2.37313	1.62e-10	2.54e-09
ENSG00000256427	2.3715	1.85e-10	2.87e-09
CLEC4A	2.3714	4.81e-34	3.03e-32
LAT2	2.37131	8.11e-101	5.01e-98
IL18BP	2.37087	4.62e-66	8.51e-64
JAK3	2.37078	2.97e-34	1.89e-32
ENSG00000228863	2.3703	1.04e-16	2.87e-15
KRTAP29-1	2.36858	1.37e-08	1.65e-07
ENSG00000257515	2.36789	4.17e-05	0.000249311
TRIM22	2.3639	4.04e-27	1.89e-25
CD1C	2.36366	3.78e-14	8.62e-13
DSG1-AS1	2.35449	0.0002185	0.00107001
IGKV3D-20	2.35413	1.17e-07	1.21e-06
PEAK3	2.35366	9.64e-33	5.78e-31
IRF1	2.34986	1.44e-54	1.73e-52
C1orf68	2.34955	0.000161108	0.000822822
ENSG00000228403	2.3471	4.09e-09	5.33e-08
FCER1A	2.34678	1.13e-07	1.17e-06
CD300A	2.34651	8.1e-49	8.34e-47
SIGLEC11	2.34433	7.89e-14	1.74e-12
SNCG	2.34412	9.21e-09	1.14e-07
LINC02422	2.34296	4.23e-12	7.92e-11
C5orf58	2.34185	2.92e-16	7.78e-15
ATP8B4	2.33487	3.05e-56	3.85e-54
STAB1	2.33484	8.1e-54	9.42e-52
HLA-DQB1-AS1	2.32972	8.79e-12	1.59e-10
CLEC12A-AS1	2.32719	3.26e-10	4.92e-09
PSMB9	2.32619	7.16e-25	3.06e-23
LINC02416	2.3241	8.19e-17	2.28e-15
MTRF1LP2	2.32329	1.56e-09	2.15e-08
CLEC4G	2.32277	5.06e-10	7.4e-09
IGHV3OR16-6	2.32098	9.67e-06	6.82e-05
LPXN	2.32033	2.03e-79	5.14e-77
ENSG00000241678	2.31689	1.01e-15	2.61e-14
LINC02518	2.31652	3.47e-06	2.69e-05
APOBEC3H	2.31495	1.93e-25	8.58e-24
IGHV3-47	2.31359	8.32e-07	7.35e-06
CIITA	2.31118	2.56e-20	8.82e-19
LOC105373496	2.30289	2.42e-07	2.38e-06
LOC388282	2.30203	5.5e-09	7.05e-08
RASSF4	2.30074	1.13e-32	6.74e-31
KRT13	2.29988	4.05e-05	0.000243002
APOC1P1	2.29833	3.3e-12	6.26e-11
CALHM6	2.29749	1.14e-18	3.55e-17
HLA-F	2.29678	6.15e-22	2.33e-20
ENSG00000227017	2.2967	4.06e-17	1.16e-15
TPSAB1	2.29523	1.39e-11	2.45e-10
ENSG00000241912	2.29507	1.27e-06	1.08e-05
BHLHE22	2.29168	1.07e-15	2.75e-14
ENSG00000233755	2.2909	1.66e-06	1.37e-05
S100A12	2.28948	8.71e-08	9.21e-07
CCND2	2.28836	1.4e-17	4.12e-16
MS4A4E	2.28685	2.35e-27	1.11e-25
LINC02450	2.28613	1.32e-05	8.96e-05
PRAM1	2.28523	4.78e-35	3.16e-33
TAP1	2.28297	1.28e-36	9.08e-35
FCN1	2.27867	7.59e-14	1.68e-12
LINC02642	2.27846	5.76e-09	7.37e-08
MYL7	2.27695	1.71e-05	0.000113061
ENSG00000280097	2.27241	6.88e-05	0.000388291
GIMAP8	2.27222	5.02e-33	3.06e-31
LINC01480	2.2716	1.94e-18	5.98e-17
ENSG00000232884	2.27051	1.07e-15	2.74e-14
ENSG00000231858	2.26892	4.23e-22	1.62e-20
OR2I1P	2.26628	2.8e-09	3.73e-08
FCMR	2.26617	2.62e-34	1.67e-32
FGR	2.26401	2.04e-36	1.43e-34
MATK	2.2627	4.3e-18	1.3e-16
GPR68	2.25523	2.25e-13	4.76e-12
CD68	2.25505	3.4e-27	1.61e-25
ENSG00000240103	2.25464	4.72e-06	3.56e-05
ACP5	2.25331	2.47e-25	1.09e-23
GPR141	2.25188	5.16e-13	1.06e-11
EPSTI1	2.25066	4.52e-21	1.61e-19
RPL32P1	2.24906	2.05e-11	3.56e-10
COPDA1	2.24684	0.00010089	0.000545515
PTGDR	2.24667	2.4e-21	8.72e-20
WIPF1	2.24572	9.7e-31	5.38e-29
RASGRP2	2.24518	1.31e-29	6.91e-28
ENSG00000272456	2.24385	3.9e-10	5.81e-09
CD226	2.24368	8.04e-24	3.31e-22
PARVG	2.23627	4.05e-19	1.31e-17
IGHV3-52	2.23528	1.03e-05	7.23e-05
ENSG00000258077	2.23463	1.15e-05	7.96e-05
CD177	2.23414	4.69e-08	5.21e-07
MMP28	2.23397	2.58e-08	2.98e-07
ENSG00000237181	2.23184	6.5e-25	2.79e-23
LINC02245	2.2312	2.95e-10	4.48e-09
ENSG00000279149	2.23007	4.26e-16	1.12e-14
ENSG00000279942	2.22818	7.81e-07	6.94e-06
ENSG00000250155	2.22589	1.3e-14	3.08e-13
CLEC2B	2.22567	5.96e-11	9.81e-10
EPGN	2.22539	1.95e-05	0.000127227
IFNL2	2.22115	1.21e-05	8.31e-05
ETV7	2.21241	1.06e-26	4.89e-25
DOCK8	2.2122	6.34e-34	3.98e-32
ENSG00000259436	2.20991	5.26e-15	1.28e-13
CLDN24	2.20603	4.94e-06	3.71e-05
NCCRP1	2.20557	1.78e-07	1.8e-06
C1R	2.20419	1.54e-28	7.7e-27
ENSG00000265975	2.20237	4.37e-17	1.24e-15
ST8SIA4	2.20139	3.85e-35	2.56e-33
ENSG00000253214	2.19979	1.73e-16	4.69e-15
FGD2	2.19948	4.39e-30	2.35e-28
ENSG00000261471	2.19928	2.67e-10	4.08e-09
PCP4L1	2.19857	5.08e-06	3.8e-05
ENSG00000265743	2.19721	6.9e-33	4.18e-31
IFFO1	2.19696	9.97e-52	1.13e-49
OTOAP1	2.19433	5.94e-19	1.89e-17
ENSG00000258875	2.19418	3.47e-28	1.7e-26
ENSG00000258521	2.19362	1.29e-11	2.3e-10
ENSG00000236591	2.19322	1.39e-13	3.02e-12
ENSG00000236935	2.1923	2.26e-26	1.03e-24
FMNL1	2.19085	7.15e-71	1.49e-68
PKD2L1	2.18895	4.1e-22	1.57e-20
SETP9	2.18826	1.97e-09	2.68e-08
MMP9	2.18575	2.77e-13	5.81e-12
CLEC5A	2.18529	4.21e-28	2.06e-26
TMEM150B	2.18484	1.15e-13	2.52e-12
DCLRE1CP1	2.17967	8.73e-09	1.08e-07
CCR6	2.17899	1.5e-11	2.64e-10
AGAP2	2.17849	4.5e-35	2.98e-33
ABCB1	2.1763	6e-22	2.27e-20
ENSG00000254102	2.17616	1.73e-11	3.02e-10
ENSG00000266389	2.17471	9.68e-11	1.56e-09
ENSG00000237372	2.1729	2.52e-15	6.31e-14
SH2D1B	2.17132	1.09e-11	1.96e-10
SV2B	2.1703	8.49e-07	7.48e-06
FAM163B	2.16941	1.6e-06	1.33e-05
ENSG00000230747	2.16897	2e-16	5.38e-15
SLC1A3	2.16663	4.63e-12	8.63e-11
ENSG00000230155	2.16588	2.96e-30	1.6e-28
GGTA1P	2.16439	4.09e-15	1.01e-13
KLRF2	2.16431	8.35e-06	5.97e-05
LILRA2	2.16294	1.17e-28	5.89e-27
CHI3L1	2.16259	1.29e-09	1.79e-08
TRIM72	2.1615	3.6e-07	3.42e-06
RGS13	2.16041	5.48e-15	1.34e-13
VAMP5	2.15958	3.23e-25	1.42e-23
GPR15	2.15859	9.21e-05	0.000503021
ENSG00000237422	2.15541	1.35e-09	1.88e-08
IGHV1-45	2.15441	0.00010557	0.000566792
PILRA	2.15059	1.61e-21	5.91e-20
HLA-DOA	2.14878	4.6e-10	6.8e-09
IGHV3-41	2.14421	1.8e-05	0.000118726
LINC02432	2.14293	0.0019277	0.00690764
TGM1	2.14283	4.41e-07	4.11e-06
IFI44L	2.1426	1.08e-11	1.93e-10
CX3CR1	2.14252	1.26e-15	3.24e-14
CCRL2	2.13942	2.85e-23	1.15e-21
ABI3BP	2.13547	1.11e-10	1.77e-09
ENSG00000278966	2.13402	2.07e-08	2.43e-07
TMEM273	2.13136	8.73e-31	4.85e-29
PRSS27	2.13109	2.52e-09	3.38e-08
LINC02207	2.13069	2.21e-11	3.81e-10
SLC9A3P2	2.12644	0.000925622	0.00371288
APOBEC3G	2.12488	4.8e-26	2.16e-24
POU3F1	2.12432	8.85e-07	7.75e-06
IL15	2.12358	2.46e-21	8.94e-20
CCN5	2.12285	7.69e-09	9.63e-08
GPBAR1	2.12257	5.75e-25	2.48e-23
ENSG00000260719	2.12185	1.18e-10	1.88e-09
CARD16	2.11986	1.95e-27	9.24e-26
GRIN2A	2.11867	6.16e-05	0.000351874
LINC01215	2.11712	1.63e-11	2.85e-10
RN7SL138P	2.11703	5.15e-22	1.96e-20
KCNA2	2.11343	1.22e-08	1.48e-07
KRT16P6	2.10928	0.000548669	0.00237976
IFIT3	2.10787	5.68e-15	1.38e-13
INSL6	2.10694	4.1e-08	4.6e-07
IGHEP2	2.10686	4.7e-08	5.21e-07
LINC02345	2.10643	9.64e-12	1.74e-10
JAK2	2.10449	2.82e-23	1.14e-21
LINC02539	2.10432	8.79e-07	7.71e-06
NLRC5	2.10386	3.69e-37	2.71e-35
RNA5SP498	2.10231	1.39e-08	1.67e-07
ENSG00000232383	2.10229	4.56e-05	0.000269666
SENCR	2.10228	2.73e-12	5.24e-11
KRT6C	2.10137	0.000284383	0.00134776
HLA-E	2.09876	2.19e-48	2.21e-46
ENSG00000258088	2.09777	0.000174213	0.000880803
ENSG00000203446	2.09186	4.06e-11	6.8e-10
CASP1P2	2.09165	2.11e-07	2.1e-06
ENSG00000233708	2.09081	1.3e-06	1.1e-05
HLA-DPB2	2.0879	8.76e-08	9.27e-07
SLC26A9	2.08364	3.74e-06	2.88e-05
PLA2G4E	2.08151	6.71e-05	0.000380011
ENSG00000132832	2.07276	1.17e-09	1.64e-08
ENSG00000229964	2.07164	0.000648382	0.00274052
LPAR6	2.07041	4.95e-14	1.12e-12
ENSG00000249334	2.0681	4.59e-06	3.47e-05
LINC02574	2.06648	1.45e-10	2.28e-09
ENSG00000261838	2.06557	3.85e-08	4.33e-07
ADAP2	2.06536	1.27e-45	1.18e-43
SAA2	2.06533	2.83e-07	2.75e-06
SUCNR1	2.06469	4.66e-14	1.05e-12
ENSG00000272821	2.06454	1.54e-29	8.07e-28
IGHV1-12	2.06023	0.000330263	0.00153528
HERC6	2.05775	4.89e-22	1.86e-20
HSPB3	2.05616	9.49e-05	0.00051688
PADI1	2.05362	8.73e-06	6.22e-05
MYH6	2.05358	0.000115105	0.00061058
COL22A1	2.053	1.04e-05	7.29e-05
TRAF1	2.05292	1.54e-37	1.15e-35
ENSG00000228800	2.05271	1.48e-07	1.51e-06
KLK13	2.05242	0.000512443	0.00224662
CLEC1A	2.05231	1.22e-18	3.82e-17
PLEKHA3P1	2.05126	3.89e-14	8.87e-13
STAT1	2.05071	8.93e-33	5.36e-31
MMRN1	2.05005	3.32e-11	5.63e-10
ENSG00000231621	2.04962	4.22e-08	4.72e-07
ENSG00000225460	2.04669	2.8e-09	3.73e-08
NME8	2.04663	6.98e-12	1.28e-10
ENSG00000268734	2.0447	2.12e-10	3.28e-09
SLC7A7	2.04196	6.5e-23	2.59e-21
TM6SF1	2.04058	5.76e-29	2.93e-27
DPEP3	2.03671	2.05e-10	3.18e-09
CLEC4D	2.03516	6.25e-08	6.8e-07
GIMAP2	2.03479	4.64e-23	1.86e-21
LINC01358	2.03443	2.61e-09	3.5e-08
KRT14	2.03331	0.00102295	0.00404423
GPSM3	2.0329	2.17e-35	1.45e-33
RAB37	2.03243	4.91e-21	1.75e-19
SCT	2.0262	1.34e-10	2.11e-09
C5orf64	2.02591	1.67e-07	1.69e-06
RIPOR2	2.02274	7.58e-16	1.98e-14
MAEL	2.02212	0.000266546	0.00127688
IGHA2	2.02189	8.82e-06	6.28e-05
CCL25	2.01688	5.37e-08	5.91e-07
GH1	2.01206	1.49e-07	1.52e-06
CD300E	2.0116	1.76e-12	3.44e-11
IKZF3	2.01064	4.94e-18	1.49e-16
SMTNL1	2.0097	1.21e-14	2.86e-13
MTND1P23	2.00793	0.000585133	0.0025122
CD300LB	2.00502	3.55e-24	1.48e-22
OAS2	2.00392	6.46e-17	1.81e-15
ENSG00000258654	2.00251	0.000101591	0.000548706
PGLYRP2	2.00055	1.22e-09	1.7e-08
ENSG00000267607	1.9984	2.5e-14	5.76e-13
CD207	1.99677	2.17e-06	1.75e-05
EEF1DP5	1.99573	0.000425214	0.00191631
STX11	1.9946	2.72e-13	5.73e-12
TMC8	1.99296	6.04e-23	2.41e-21
BCAS2P2	1.99109	1.02e-09	1.44e-08
NEUROG3	1.9893	1.71e-06	1.41e-05
COL4A3	1.98919	5.25e-08	5.78e-07
ENSG00000248571	1.98761	1.15e-10	1.84e-09
LOC100506178	1.98717	1.89e-09	2.58e-08
TAP2	1.98425	1.82e-31	1.03e-29
CD5L	1.98375	2.53e-05	0.000160892
FLI1	1.98342	3.63e-23	1.46e-21
ENSG00000237513	1.98268	1.52e-09	2.09e-08
CYP2E1	1.98211	1.05e-06	9.09e-06
HLA-P	1.98065	2.79e-07	2.71e-06
MILR1	1.98002	6.08e-24	2.51e-22
GOLGA6L2	1.97989	0.00146474	0.00548941
ENSG00000237604	1.9797	3.83e-08	4.31e-07
SELP	1.97507	6.56e-13	1.34e-11
SCO2	1.97422	2.33e-30	1.27e-28
TBXAS1	1.97173	4.15e-22	1.59e-20
HLA-B	1.968	6.28e-19	1.99e-17
GYPE	1.9673	7.78e-13	1.58e-11
IGSF21	1.96251	1.09e-10	1.74e-09
CNFN	1.96104	5.23e-09	6.73e-08
ENSG00000266088	1.95765	1.21e-12	2.4e-11
PIM2	1.95684	1.62e-37	1.21e-35
LINC01094	1.95684	4.2e-24	1.74e-22
CD160	1.9531	5.17e-16	1.36e-14
DRD5	1.95214	0.000807024	0.00330281
PTPRQ	1.95107	7.38e-05	0.000413247
SDS	1.95022	4.29e-19	1.38e-17
IL20	1.9492	7.36e-07	6.57e-06
LINC00900	1.949	5.4e-14	1.21e-12
RHCG	1.94832	0.000369682	0.00169567
TMPRSS11E	1.94485	0.000839469	0.00341051
FAM83A-AS1	1.94219	3.72e-06	2.87e-05
PLA2G2F	1.94217	5.91e-05	0.00033915
PTX4	1.94105	1.04e-05	7.24e-05
CCL22	1.93797	3.2e-14	7.35e-13
DUOX2	1.9379	1.74e-05	0.000115142
CST6	1.93541	5.02e-07	4.62e-06
HLA-C	1.93499	2.53e-22	9.76e-21
LINC01698	1.93468	4.77e-05	0.000280606
ITGB7	1.93337	7.34e-18	2.19e-16
IL15RA	1.93211	4e-27	1.88e-25
ENSG00000262312	1.93151	5.16e-15	1.26e-13
CASR	1.93062	2.68e-07	2.62e-06
LINC02576	1.9304	2.29e-08	2.67e-07
ICAM1	1.92856	1.38e-16	3.77e-15
ENSG00000230709	1.92646	1.28e-07	1.32e-06
ENSG00000236283	1.92559	1.58e-06	1.31e-05
NXPE4	1.92465	7.95e-05	0.000440532
RORB	1.92408	1.48e-05	9.96e-05
DOK3	1.92229	6.61e-38	5e-36
RETN	1.92066	1.58e-07	1.61e-06
ISG15	1.92026	6.43e-11	1.06e-09
ADCYAP1	1.92019	8.35e-07	7.37e-06
GLDC	1.91989	4.66e-05	0.000274907
LRMP	1.919	3.79e-11	6.38e-10
ITGA4	1.91841	9.3e-16	2.41e-14
LINC02072	1.91758	5.39e-08	5.93e-07
ENSG00000241475	1.91625	0.000582875	0.00250396
SMPD4P1	1.9143	0.000756072	0.00311968
SYT15	1.91323	3.13e-08	3.57e-07
IL32	1.91293	1.94e-12	3.78e-11
CADM3-AS1	1.91156	2.59e-07	2.54e-06
UGT2B17	1.91135	3.24e-05	0.000200265
RASGRP4	1.91073	3.02e-38	2.32e-36
HLA-G	1.9102	3.3e-15	8.21e-14
ARHGDIB	1.90977	4.72e-25	2.05e-23
CD70	1.90957	1.81e-06	1.48e-05
CSF1	1.90619	1.09e-29	5.78e-28
COL4A4	1.90584	4.67e-07	4.32e-06
NEXN	1.90568	2.31e-14	5.35e-13
ENSG00000279106	1.90502	1.65e-06	1.36e-05
ENSG00000239636	1.90397	1.99e-26	9.13e-25
CCDC69	1.90346	8.89e-28	4.29e-26
ENSG00000222017	1.90277	4.81e-09	6.21e-08
HECW2-AS1	1.90266	4.97e-14	1.12e-12
BRINP1	1.90261	6.48e-05	0.000368636
ELMO1	1.901	1.71e-18	5.3e-17
ENSG00000267554	1.90083	1.63e-13	3.52e-12
IL21R-AS1	1.89966	9.74e-10	1.38e-08
CYP7B1	1.89565	3.62e-09	4.76e-08
IL36A	1.89519	0.0112163	0.0306842
IL33	1.89477	8.03e-06	5.76e-05
IL1RAPL1	1.8924	0.00127128	0.00486202
MUC22	1.89144	4.92e-05	0.000288435
IFI30	1.89129	3.88e-43	3.4e-41
C2	1.89108	4.12e-10	6.12e-09
GRIN3A	1.88786	5.06e-19	1.62e-17
C8G	1.88775	4.04e-14	9.2e-13
ENSG00000240219	1.88514	8.12e-10	1.16e-08
ENSG00000205537	1.88456	1.78e-10	2.78e-09
RNF222	1.88197	6.56e-06	4.79e-05
SNAI3	1.8815	9.44e-26	4.22e-24
ADGRE2	1.88106	8.93e-16	2.31e-14
RASGRP1	1.87887	1.02e-11	1.84e-10
TRPC2	1.87767	1.34e-11	2.37e-10
LINC01675	1.87643	7.8e-09	9.76e-08
UBE2L6	1.86699	2.93e-32	1.72e-30
MACORIS	1.86608	1.61e-13	3.48e-12
CCDC88B	1.86537	1.63e-23	6.65e-22
PIK3CD	1.86496	3.22e-30	1.74e-28
LGALS7	1.86481	0.00169082	0.00620729
IL24	1.86468	5.51e-10	8.03e-09
RUBCNL	1.86456	9.01e-20	3.02e-18
GFI1	1.86435	5.34e-15	1.3e-13
ENSG00000253557	1.86359	2.84e-06	2.24e-05
HNRNPA1P33	1.86309	8.98e-06	6.38e-05
ENSG00000256084	1.86256	2.02e-06	1.64e-05
IL4I1	1.86192	1.43e-12	2.83e-11
RAC2	1.86099	1.35e-16	3.7e-15
SPTA1	1.85977	2.06e-10	3.18e-09
FNDC9	1.8576	3.63e-07	3.44e-06
ENSG00000266378	1.85626	4.34e-08	4.84e-07
RSPO3	1.85295	2.6e-08	3e-07
44621	1.85288	5.01e-45	4.62e-43
S100Z	1.85133	9.43e-15	2.26e-13
ENSG00000179428	1.8509	1.95e-06	1.59e-05
FGD3	1.85081	2.06e-34	1.32e-32
SH2D2A	1.85078	6.3e-17	1.77e-15
GJB2	1.84995	2.32e-06	1.87e-05
TNN	1.84893	2.01e-09	2.73e-08
DNAH8	1.84848	9.47e-08	9.97e-07
ZNF812P	1.84787	0.000196773	0.000978467
OR52K3P	1.84741	2.8e-12	5.37e-11
ENSG00000275210	1.84682	2.14e-06	1.73e-05
ENSG00000258181	1.84582	1.79e-15	4.55e-14
IGLV4-3	1.84522	0.000417792	0.00188601
LINC00877	1.84348	1.77e-12	3.47e-11
CSNK1G2P1	1.84326	1.04e-05	7.24e-05
ENSG00000224260	1.84281	0.00116321	0.0044992
CELF2-AS1	1.84208	7.19e-06	5.21e-05
APOL6	1.84176	1.34e-23	5.46e-22
TMPRSS11D	1.84005	0.00262815	0.0089835
ENSG00000276980	1.83896	6e-09	7.64e-08
C5AR2	1.83893	8.9e-10	1.26e-08
KRT76	1.83775	0.0011108	0.00433308
IRGM	1.83699	2.18e-07	2.17e-06
DOCK10	1.83568	6.15e-17	1.73e-15
PLCB2	1.83555	5.67e-23	2.27e-21
OTOA	1.83158	4.25e-10	6.29e-09
ENSG00000269919	1.83115	6.42e-12	1.18e-10
PPY	1.82991	0.000169974	0.0008629
KCNAB2	1.82947	2.13e-36	1.48e-34
ENSG00000238160	1.82887	4.49e-09	5.82e-08
INPP5D	1.82871	2.39e-21	8.7e-20
INPP1	1.82793	3.39e-15	8.43e-14
SUSD3	1.8278	1.11e-14	2.64e-13
GNG7	1.82682	5.36e-12	9.95e-11
PCDH8	1.82664	0.00247638	0.00854647
C1orf54	1.8262	2.86e-40	2.33e-38
PPIAP78	1.82524	0.000227096	0.00110759
LINC01229	1.82227	1.94e-07	1.94e-06
LINC02227	1.82167	3.5e-07	3.33e-06
PSMB10	1.82153	8.71e-28	4.21e-26
ARRDC5	1.82146	1.44e-13	3.12e-12
CCDC42	1.82023	6e-09	7.64e-08
ENSG00000262370	1.82002	3.53e-10	5.3e-09
MSC	1.8199	1.49e-11	2.61e-10
LINC02390	1.81957	1.41e-06	1.18e-05
TRIM61	1.81912	2.27e-09	3.06e-08
HLA-DMA	1.81864	1.32e-11	2.34e-10
P2RX5	1.81652	7e-09	8.85e-08
CADM3	1.81623	1.03e-05	7.22e-05
ENSG00000218565	1.81547	4.6e-07	4.27e-06
FBXO6	1.81483	2.09e-28	1.04e-26
KRT16P2	1.81412	0.00175453	0.00640154
CFP	1.81101	1.66e-19	5.46e-18
CCDC26	1.80971	3.64e-06	2.81e-05
CARMIL2	1.8087	4.26e-14	9.68e-13
CATSPER1	1.80827	4.68e-14	1.06e-12
IL6	1.80784	9.4e-07	8.19e-06
RGL4	1.80719	2.92e-26	1.32e-24
ENSG00000258581	1.80629	4.61e-10	6.81e-09
CSF2RA	1.80605	7.22e-11	1.18e-09
CD40	1.80493	4.73e-14	1.07e-12
RNU6-5P	1.80447	1.78e-08	2.1e-07
TCF3P1	1.80345	6.09e-06	4.48e-05
ENSG00000225864	1.80292	9.14e-13	1.84e-11
LOC102724488	1.80219	1.22e-05	8.36e-05
LINC01539	1.80204	2.81e-05	0.000176364
IL10	1.80178	1.05e-12	2.11e-11
HSPB1P1	1.80162	3.9e-09	5.11e-08
PSAPL1	1.8003	0.00339518	0.0111839
IGHV5-78	1.7988	2.28e-05	0.000146546
CTSL	1.79834	8.94e-19	2.82e-17
LINC02598	1.79777	6.61e-06	4.82e-05
ALOX5	1.79737	8.65e-15	2.08e-13
ZC3H12D	1.79666	1.26e-19	4.17e-18
ARHGAP45	1.79613	1.27e-40	1.04e-38
PI3	1.79567	6.45e-05	0.000367039
PLAAT4	1.79474	3.23e-11	5.49e-10
ENSG00000268316	1.79347	1.09e-10	1.74e-09
TSGA10IP	1.78918	5.05e-09	6.5e-08
AKR1B10P1	1.78779	0.000618998	0.00263623
ARL11	1.78717	7.14e-13	1.45e-11
OASL	1.78617	1.59e-09	2.19e-08
CTSS	1.78591	6.42e-13	1.31e-11
ENTHD1	1.78501	1.09e-07	1.14e-06
LOC101927023	1.78424	0.00199174	0.00710021
ADPGK-AS1	1.78125	2.01e-22	7.82e-21
ENSG00000248477	1.78005	1.58e-11	2.77e-10
NCAM2	1.77719	0.0001095	0.000584084
IL34	1.77397	2.19e-07	2.17e-06
CLEC2D	1.77368	5.71e-28	2.77e-26
MCOLN2	1.77338	9.69e-14	2.13e-12
IFI44	1.76988	7.18e-12	1.31e-10
ENSG00000274536	1.7684	5.58e-15	1.35e-13
ENSG00000226999	1.76804	9.99e-07	8.66e-06
ENSG00000271046	1.7676	8.76e-06	6.24e-05
CR1	1.76278	2.63e-07	2.58e-06
ENSG00000278969	1.76221	1.65e-05	0.000109596
SFRP1	1.76165	4.8e-06	3.61e-05
ACHE	1.7616	7.27e-08	7.81e-07
P2RY14	1.76138	1.62e-11	2.84e-10
ENSG00000257221	1.76121	4.54e-08	5.05e-07
FAM124B	1.76118	1.87e-08	2.2e-07
ENSG00000260810	1.76023	1.57e-07	1.6e-06
GNG2	1.76001	6.49e-18	1.95e-16
IFNL3	1.75863	0.000180378	0.000907333
CLLU1	1.75467	4.54e-05	0.000268971
MMP19	1.75443	2.28e-13	4.83e-12
ENSG00000215861	1.7542	8.09e-10	1.16e-08
MYHAS	1.7538	6.07e-05	0.000347589
ZBTB32	1.75339	4.93e-15	1.21e-13
XG	1.75319	1.81e-06	1.48e-05
ENSG00000229781	1.75296	0.000269924	0.00128933
RNASE7	1.75191	0.00017051	0.000865178
SPP1	1.75129	1.88e-07	1.89e-06
SOCS1	1.74983	2.12e-16	5.72e-15
CCL17	1.74924	5.35e-09	6.87e-08
HMGB3P32	1.74697	1.48e-07	1.51e-06
C7	1.74654	0.000379	0.00173385
LINC00525	1.74647	0.000116168	0.00061534
FAM83A	1.7447	1.3e-05	8.88e-05
CMPK2	1.74423	2.14e-13	4.57e-12
CSF3R	1.74265	1.37e-12	2.71e-11
KRT16P4	1.74141	0.00169412	0.00621863
BIRC3	1.74054	6.81e-07	6.11e-06
MME	1.7394	0.000280276	0.00133235
CHRDL2	1.7377	9.11e-07	7.94e-06
ENSG00000255860	1.73619	0.003729	0.0121127
GPRIN3	1.73596	7.2e-14	1.6e-12
RSAD2	1.73499	4.01e-08	4.5e-07
ARHGEF6	1.73423	1.42e-18	4.41e-17
ENSG00000269970	1.73398	2.07e-07	2.07e-06
SLC11A1	1.73343	6.05e-18	1.82e-16
IFI6	1.73341	2e-08	2.35e-07
PATL2	1.73335	8.66e-20	2.91e-18
TMPRSS11GP	1.73251	0.00669653	0.0199367
CTSG	1.73103	2.36e-05	0.000151307
CRYBB1	1.72937	2.96e-15	7.37e-14
ITGAM	1.72585	7.83e-11	1.27e-09
MX1	1.7249	2.3e-11	3.97e-10
RNU6-892P	1.72305	4.35e-06	3.31e-05
ENSG00000279400	1.72116	0.000172162	0.000873066
NTRK1	1.72106	4.52e-14	1.02e-12
SIGLEC16	1.72038	9.03e-13	1.82e-11
PLXNC1	1.71993	1.33e-21	4.9e-20
OR2W3	1.7189	0.0047749	0.0149379
ENSG00000249741	1.71835	1.48e-10	2.33e-09
LCE3E	1.71789	0.00834701	0.0239829
ENPP2	1.71698	2.94e-11	5.03e-10
B2M	1.71646	5.45e-25	2.36e-23
TNFSF10	1.71555	9.16e-13	1.84e-11
IGHE	1.71354	0.000137618	0.000715165
C5orf56	1.71012	1.46e-26	6.7e-25
NPTX1	1.7087	3.03e-06	2.37e-05
OTOF	1.70833	1.13e-06	9.68e-06
STAC3	1.7081	1.19e-32	7.09e-31
FLT3LG	1.70495	1.9e-27	9.04e-26
MYO7A	1.7041	1.77e-15	4.5e-14
NNMT	1.70347	2.84e-07	2.76e-06
ENSG00000280222	1.70337	1.34e-05	9.11e-05
ODF3B	1.70222	2.31e-17	6.71e-16
DPYS	1.70181	1.37e-05	9.31e-05
SPRR2E	1.70175	0.00823206	0.0237121
SNX10	1.70116	2.73e-13	5.74e-12
LINC01731	1.69783	0.000402756	0.00182787
SECTM1	1.69702	7.14e-11	1.16e-09
NR1H3	1.69685	5.84e-25	2.52e-23
ENSG00000272941	1.69617	2.27e-32	1.34e-30
ACKR4	1.69443	3.02e-06	2.37e-05
PLA2G4C	1.69261	7.4e-11	1.2e-09
IFI35	1.68927	5.68e-17	1.61e-15
FABP6	1.68775	0.00036522	0.00167714
LINC02091	1.68669	2.85e-05	0.000179085
LYL1	1.68611	1.64e-20	5.68e-19
P2RX1	1.686	1.18e-08	1.43e-07
TLR4	1.68579	8.63e-12	1.56e-10
IGLL3P	1.68545	9.98e-06	7.02e-05
PRELID2P1	1.68508	1.15e-05	7.97e-05
ENSG00000274312	1.68419	0.00344312	0.0113129
UBD	1.68364	3.04e-05	0.000189252
TLX1	1.68357	0.0067055	0.0199564
ENSG00000273189	1.68135	1.99e-13	4.25e-12
ENSG00000233517	1.6809	0.000826052	0.00336767
KMO	1.68064	1.51e-11	2.65e-10
RNA5SP449	1.67974	1.37e-05	9.31e-05
ENSG00000136315	1.67793	0.000129059	0.000676014
NAT8B	1.67781	2.93e-05	0.000183537
LRRN3	1.6764	7.32e-08	7.86e-07
HVCN1	1.67342	5.84e-21	2.07e-19
LINC02785	1.67188	9.41e-06	6.65e-05
DNAH17	1.6704	7.77e-09	9.73e-08
LINC02773	1.66993	1.22e-12	2.42e-11
SFTA1P	1.66669	0.00791714	0.0229432
ENSG00000261072	1.66473	0.00527104	0.016253
ALOX15B	1.66424	0.000339633	0.00157243
CD300LG	1.66307	0.000110041	0.000586444
ENSG00000278231	1.66138	1.65e-08	1.96e-07
CASP1	1.65962	2.89e-12	5.52e-11
LINC02677	1.65913	0.000368432	0.00169069
TNFSF4	1.65568	1.5e-13	3.25e-12
HLA-L	1.65544	2.68e-16	7.18e-15
TEX101	1.65483	0.000274497	0.00130802
PSME2P6	1.6531	1.19e-07	1.23e-06
ENSG00000261245	1.652	6.72e-07	6.05e-06
TRIM40	1.65141	0.00602111	0.0182212
PCBP3	1.64989	1.48e-06	1.24e-05
CD1D	1.64986	2.53e-11	4.34e-10
TDRG1	1.64895	0.00288489	0.00973322
GCOM2	1.64857	1.35e-05	9.16e-05
LCE3D	1.64805	0.0171442	0.0435886
ENSG00000234819	1.64753	0.00398146	0.0128163
HRH2	1.6469	1.27e-05	8.7e-05
ENSG00000231187	1.64648	4.6e-07	4.27e-06
ENSG00000214748	1.64643	2.96e-05	0.000184996
LINC02100	1.64629	6.95e-09	8.8e-08
NKAPL	1.64528	1.03e-12	2.06e-11
ENSG00000235237	1.64513	3.9e-08	4.38e-07
LINC02829	1.64302	6.2e-05	0.000354031
VPREB3	1.64285	2.22e-08	2.59e-07
PREX1	1.64101	4.72e-15	1.16e-13
C4B	1.64027	7.39e-06	5.34e-05
LINC00539	1.64026	1.3e-24	5.52e-23
PSME2P2	1.6402	4.64e-26	2.09e-24
CELF2	1.63986	3.41e-09	4.49e-08
KRT16P3	1.63866	0.00426496	0.0135655
C4A	1.63791	4.26e-06	3.24e-05
LINC02139	1.63653	1.13e-09	1.58e-08
ENSG00000262920	1.63371	0.00316193	0.0105172
RNU4-2	1.63108	2.6e-05	0.00016454
TPTE2	1.6307	8.34e-09	1.04e-07
ENSG00000232053	1.62994	0.00149366	0.00558205
ENSG00000249852	1.62985	2.59e-06	2.06e-05
TMPRSS11F	1.62961	0.0110605	0.0303223
MT2P1	1.62957	2.84e-07	2.76e-06
CHST11	1.62954	1.71e-11	2.98e-10
WFDC5	1.62804	0.00200509	0.00714179
INSRR	1.62759	1.03e-05	7.22e-05
ENSG00000225885	1.62564	3.88e-13	8.06e-12
IL20RB	1.6229	8.03e-05	0.000444782
CYP4B1	1.62225	0.00155036	0.00577149
MFNG	1.62095	1.23e-15	3.16e-14
RTP4	1.62019	3.61e-10	5.41e-09
BTN3A3	1.61973	1.29e-16	3.55e-15
KRT16	1.61768	0.00111091	0.00433308
ENSG00000235111	1.61701	1.31e-05	8.9e-05
RDH16	1.61694	6.07e-06	4.46e-05
VENTX	1.61444	1.32e-10	2.09e-09
ENSG00000227154	1.61276	0.000722588	0.00300198
HOXC13-AS	1.61096	0.000214868	0.00105489
LINC02724	1.61046	1.79e-09	2.45e-08
MPP1	1.60854	6.59e-12	1.21e-10
ENSG00000223722	1.60823	0.000139031	0.00072175
EBF3	1.60665	3.82e-06	2.94e-05
EDARADD	1.60457	6.83e-07	6.13e-06
LINC00891	1.6041	6.4e-06	4.68e-05
GFRA1	1.60375	6.19e-07	5.61e-06
DLEU1-AS1	1.60373	2.9e-16	7.72e-15
ENSG00000262714	1.60293	4.88e-07	4.5e-06
ENSG00000261888	1.60249	7.94e-09	9.93e-08
SAMHD1	1.60176	1.12e-23	4.56e-22
ENSG00000237903	1.60107	3.18e-06	2.49e-05
WDR64	1.60059	1.62e-07	1.64e-06
CD101	1.59741	6.25e-20	2.11e-18
ENSG00000261884	1.5961	1.4e-32	8.36e-31
NCF4	1.59549	3.52e-12	6.66e-11
APOB	1.59523	0.00524724	0.0161898
APOL1	1.59354	1.21e-07	1.25e-06
ENSG00000225528	1.59344	1.03e-14	2.45e-13
ODAPH	1.59317	1.86e-05	0.000122081
XPNPEP2	1.59265	1.72e-06	1.42e-05
LINC02723	1.58987	7.51e-05	0.000419122
IL20RB-AS1	1.5897	0.0013178	0.00501216
CYP4F29P	1.58956	0.000591919	0.00253583
TRAV30	1.58952	0.000743765	0.0030766
ENSG00000230387	1.58939	0.00190526	0.00684292
RNY3P16	1.58526	3.69e-07	3.49e-06
SP110	1.58292	2e-21	7.29e-20
ENSG00000279166	1.58218	3.13e-05	0.000194264
POU2F2	1.582	1.13e-12	2.24e-11
SIRPA	1.58161	3.46e-15	8.58e-14
PSMB8	1.58091	4.51e-19	1.45e-17
ENSG00000273972	1.58041	1.88e-08	2.22e-07
PDE1B	1.57885	7.51e-15	1.81e-13
GFPT2	1.57842	1.52e-06	1.26e-05
ENSG00000253369	1.57828	0.00360502	0.0117745
GLDCP1	1.57573	0.00788436	0.0228728
IGFLR1	1.57515	2.83e-18	8.66e-17
COL6A5	1.57468	0.000295666	0.00139389
DNASE2B	1.57356	4.48e-05	0.000265405
LINC02033	1.57281	2.12e-10	3.27e-09
AKR1D1	1.5724	3.85e-05	0.000232863
BTN3A1	1.57196	1.91e-21	7e-20
ENSG00000250138	1.57092	1.37e-06	1.16e-05
IL12RB2	1.57038	1.09e-05	7.6e-05
ENSG00000232528	1.57019	3.58e-05	0.000218207
GPR1	1.56978	0.000599625	0.00256366
ENSG00000261435	1.56936	3.98e-05	0.000239401
ZNF366	1.56814	4.89e-10	7.17e-09
LINC01529	1.56722	0.000253352	0.00121999
ENSG00000238000	1.56719	1.37e-19	4.53e-18
C3	1.56492	1.08e-05	7.51e-05
NLRC4	1.5644	3e-36	2.08e-34
ENSG00000255299	1.56296	0.000145791	0.00075302
ENSG00000224666	1.56183	1.49e-10	2.35e-09
MIR205HG	1.5615	7.87e-05	0.000436692
ENSG00000233850	1.56028	0.00890428	0.025285
MAL	1.55995	0.00252984	0.00870462
FMO7P	1.5567	1.61e-05	0.000107316
PSMB8-AS1	1.5562	1.84e-18	5.69e-17
SERPINA9	1.55541	0.00336137	0.0110885
HLA-A	1.55466	1.79e-14	4.2e-13
MIR222HG	1.55406	3.72e-09	4.88e-08
SIK1	1.55274	0.00119291	0.00459968
LINC02555	1.55244	0.00129782	0.00494648
C10orf99	1.55216	0.00792258	0.0229529
IL17A	1.55188	0.00341603	0.0112352
PSME2	1.55105	3.13e-34	1.98e-32
PPP1R2P1	1.54916	6.7e-07	6.03e-06
CCL14	1.54916	0.000203103	0.00100478
SLCO2A1	1.54859	1.01e-08	1.24e-07
S100A2	1.54575	0.000234846	0.0011407
P2RY6	1.54393	6.7e-08	7.25e-07
HCAR3	1.54338	0.000317415	0.00148392
LAP3	1.54324	3.86e-22	1.48e-20
BST2	1.54147	8.61e-12	1.56e-10
ENSG00000261269	1.54107	7.92e-18	2.36e-16
ENSG00000261222	1.54098	0.00135435	0.00513289
PTGES3P1	1.54072	1.86e-25	8.26e-24
ENSG00000256633	1.54008	7.11e-06	5.16e-05
HIST1H1C	1.53845	4.95e-08	5.48e-07
AKR1B15	1.53826	0.000508746	0.00223239
PTPRO	1.53627	3.32e-10	5.01e-09
GRIK1-AS1	1.53532	6.61e-05	0.000375186
IGLV5-52	1.53494	4.37e-06	3.32e-05
FCAR	1.53489	1.26e-06	1.07e-05
ENSG00000276067	1.53464	0.00545192	0.0167258
LINC02605	1.53374	2.33e-07	2.3e-06
PLEKHO2	1.53367	1.65e-62	2.67e-60
CD163L1	1.53285	1.26e-09	1.76e-08
LAT	1.53083	1.82e-18	5.63e-17
GJB6	1.52889	0.00231915	0.0080933
UBBP5	1.52813	9.51e-05	0.000517831
ATP1A2	1.52713	5.82e-05	0.000335105
ENSG00000279778	1.52647	0.000874048	0.00353018
RASGRP3	1.52527	3.07e-19	1e-17
RPH3A	1.52497	1.04e-05	7.25e-05
SOD2	1.52495	4.52e-21	1.61e-19
RPL23P3	1.52299	3.23e-05	0.000199744
ENSG00000273464	1.52293	1.54e-09	2.12e-08
WNT9B	1.52285	5.13e-05	0.000299234
OR7M1P	1.52183	0.00104264	0.00410672
HLA-H	1.52078	2.64e-15	6.6e-14
TREM1	1.52057	6.13e-07	5.55e-06
GLP2R	1.51829	0.00241795	0.00838189
DBET	1.51778	0.00562485	0.0171851
ENSG00000237927	1.51748	1.35e-07	1.38e-06
LINC01619	1.51602	5.55e-11	9.15e-10
PPIAP45	1.51573	1.71e-05	0.000113183
ENSG00000224478	1.5157	0.000317798	0.00148478
ENSG00000224063	1.51427	0.00389311	0.0125783
ENSG00000254887	1.51375	2.41e-06	1.92e-05
ENSG00000276851	1.51339	0.000406429	0.00184341
TMEM91	1.51336	6.1e-11	1e-09
KRT33A	1.51314	0.00244797	0.00847107
HLA-DOB	1.51036	3.11e-07	2.99e-06
VSIR	1.51009	2.15e-18	6.58e-17
GM2A	1.50827	7.53e-18	2.25e-16
SARDH	1.50682	2.68e-09	3.59e-08
SAMD9	1.50631	1.2e-07	1.25e-06
RASSF5	1.50609	1.16e-14	2.76e-13
CYP4Z2P	1.5054	0.00555221	0.0169894
CPA5	1.50526	2.08e-05	0.000134922
INKA1	1.50487	2.46e-07	2.42e-06
ALPP	1.50444	0.0103163	0.0286153
PLA2G4C-AS1	1.50379	1.09e-05	7.57e-05
SCARNA5	1.50304	0.000140664	0.00072946
THEMIS2	1.50304	1.72e-13	3.69e-12
TVP23A	1.5023	8.08e-15	1.95e-13
ENSG00000217644	1.5013	1.54e-06	1.28e-05
SELENOM	1.50093	5.22e-07	4.79e-06
ENSG00000272463	1.50074	1.46e-08	1.74e-07
BTN3A2	1.49715	2.02e-14	4.72e-13
KLF17	1.49683	0.0017608	0.00641653
STX1B	1.49674	7.27e-09	9.16e-08
HPGDS	1.49658	3.78e-09	4.96e-08
LINC01537	1.4954	0.00017844	0.000899415
ENPP6	1.49475	0.000161671	0.000825413
ENSG00000235419	1.49439	1.67e-07	1.7e-06
HEG1	1.49412	2.57e-09	3.45e-08
ACE2	1.49351	7.45e-08	7.99e-07
CLC	1.49348	0.00343774	0.0113003
CFB	1.49245	3.21e-05	0.000198737
CNOT6LP1	1.48994	0.00197587	0.0070534
ASMT	1.48983	5e-10	7.33e-09
APOL2	1.48855	5.93e-17	1.67e-15
SFTPB	1.48845	0.00036591	0.00167992
EXOC3L4	1.48804	1.63e-05	0.00010821
TMEM140	1.48709	1.67e-30	9.23e-29
RENBP	1.48623	9.75e-09	1.2e-07
TNK2-AS1	1.48438	2.21e-11	3.83e-10
UBA52P3	1.48403	2.62e-05	0.000165871
ENSG00000273669	1.48394	1.24e-10	1.96e-09
OSM	1.48274	6.32e-12	1.16e-10
IPCEF1	1.48229	1.64e-09	2.25e-08
RNASE1	1.48221	2.47e-10	3.78e-09
GHRL	1.48168	3.32e-12	6.3e-11
GSDMC	1.48026	5.77e-05	0.000332803
FUOM	1.48015	7.61e-11	1.24e-09
CXCL12	1.47717	4.9e-08	5.43e-07
SMILR	1.47698	0.00157889	0.00586019
ENSG00000234571	1.47679	2.22e-05	0.000142926
HSD3B7	1.47627	7.32e-13	1.49e-11
ATP1A4	1.47585	1.07e-06	9.22e-06
CLCA4-AS1	1.47545	0.00115303	0.00446886
PARP9	1.47347	2.64e-21	9.56e-20
SLC15A3	1.47293	9.22e-15	2.21e-13
FMO1	1.4725	4.56e-06	3.46e-05
NR4A3	1.4722	4.23e-12	7.92e-11
FATE1	1.47147	0.000505352	0.00222111
CREB3L3	1.46975	0.000231422	0.00112609
ENSG00000233461	1.46935	1.81e-08	2.15e-07
ENSG00000277435	1.46918	7.3e-05	0.000409096
PLA2G4E-AS1	1.46738	8.82e-05	0.000484282
DOC2B	1.46676	3.97e-06	3.04e-05
SELE	1.46548	8.08e-06	5.8e-05
LINC00484	1.4652	7.71e-06	5.56e-05
CPVL	1.46489	4.11e-07	3.86e-06
SOWAHD	1.46463	3.12e-17	8.95e-16
MX2	1.46439	5.01e-08	5.54e-07
RAB7B	1.46382	9.56e-06	6.75e-05
LRRC55	1.46341	0.000504887	0.00221972
LINC01841	1.46282	8.76e-07	7.69e-06
STAT5A	1.46265	1.41e-16	3.84e-15
ENSG00000230113	1.46253	4.37e-05	0.000259626
ALOXE3	1.46068	0.000391514	0.00178394
ENSG00000253317	1.45994	0.00103691	0.00408852
ENSG00000266891	1.45921	0.0012744	0.00487146
ENSG00000245667	1.45804	5.53e-06	4.11e-05
LINC02611	1.45791	6.49e-08	7.04e-07
OR8R1P	1.45758	0.00323575	0.0107338
AKNA	1.45743	4.31e-21	1.55e-19
GABRB3	1.45677	0.00607866	0.0183673
ENSG00000233665	1.45592	0.000148429	0.000764651
DIO3OS	1.45405	0.000184112	0.000924079
DDX60L	1.45261	1.2e-15	3.09e-14
ZEB2	1.45235	1.63e-13	3.51e-12
BATF3	1.45206	5.11e-13	1.05e-11
PGLYRP3	1.4516	0.00637239	0.019145
LOC100288866	1.45135	0.00262304	0.00896913
ENSG00000253796	1.45063	3.42e-05	0.000209863
SLC22A2	1.45	0.00146806	0.00550046
LOC283710	1.44842	2.85e-06	2.25e-05
FAM20A	1.44803	5.07e-06	3.8e-05
ENSG00000259162	1.448	0.000147562	0.000760711
ETV3L	1.44711	0.00157551	0.00584839
ENSG00000234428	1.44662	5.81e-07	5.29e-06
LINC01395	1.44612	0.0114151	0.0311105
TLR2	1.44508	8.68e-13	1.75e-11
CRB2	1.44462	8.34e-05	0.00046
ENSG00000248988	1.44459	1.85e-07	1.86e-06
PPP2R2B	1.44411	9.93e-05	0.000537947
ENSG00000275088	1.444	2.1e-07	2.1e-06
RAET1G	1.44334	5.49e-05	0.000318235
ENSG00000236841	1.44274	1.22e-05	8.36e-05
LOC390937	1.44026	1.88e-08	2.22e-07
LINC00189	1.43918	1.65e-06	1.37e-05
ENSG00000277684	1.43834	0.00017625	0.000889438
LAMP3	1.43765	2.67e-08	3.08e-07
CLCA2	1.43688	0.00663186	0.0197709
MIR4432HG	1.43535	0.00344447	0.0113149
FXYD7	1.43418	2.5e-07	2.46e-06
CERS3	1.43368	0.00901544	0.0255469
MDS2	1.43268	2.3e-06	1.84e-05
DPF3	1.43198	1.82e-09	2.49e-08
BST1	1.42994	6.03e-15	1.46e-13
TPSD1	1.42933	0.00168075	0.00617947
ART3	1.42742	0.000376847	0.00172453
PCED1B	1.42713	2.1e-14	4.89e-13
ENSG00000253519	1.42623	1.8e-05	0.000118509
HSPB1	1.42562	8.2e-09	1.02e-07
RHOV	1.42472	7.41e-08	7.95e-07
LY6D	1.42264	0.00324673	0.0107655
HCK	1.42242	1.08e-07	1.12e-06
MT2A	1.42129	6.03e-07	5.47e-06
FFAR4	1.42089	4.35e-06	3.31e-05
ARL14	1.41932	0.00268416	0.00914335
ITGAE	1.41907	6.35e-25	2.73e-23
CERKL	1.41882	1.29e-12	2.56e-11
ISG20	1.41831	3.21e-11	5.45e-10
METRNL	1.41803	1.33e-13	2.89e-12
GBP6	1.41764	0.0069376	0.020499
KRT2	1.41741	0.00392087	0.0126528
ENSG00000280027	1.41735	2.49e-05	0.000158559
ENSG00000270896	1.41718	4.89e-05	0.000287139
KCNJ5	1.41713	3.65e-07	3.46e-06
TRIM69	1.41684	9.7e-37	6.92e-35
LINC01160	1.4166	3.96e-07	3.72e-06
IRF7	1.41653	9.11e-15	2.18e-13
PVALB	1.41554	8.43e-05	0.000464696
TRIM17	1.41343	0.000104716	0.000562716
SLC8A1	1.41307	9.71e-08	1.02e-06
ENSG00000280153	1.41165	6.13e-07	5.55e-06
HCP5	1.4116	1.1e-09	1.54e-08
MAS1	1.40852	0.000284013	0.00134665
HCFC1-AS1	1.40802	2.76e-05	0.000173703
RFTN1	1.40576	7.55e-12	1.37e-10
NFE4	1.40575	0.00314327	0.0104712
TMEM45A	1.40529	7.6e-05	0.000424055
F2RL2	1.40484	4.58e-07	4.25e-06
ASS1	1.40402	2.19e-06	1.76e-05
ST3GAL5	1.40361	3.88e-10	5.78e-09
IFITM1	1.40353	2.73e-08	3.14e-07
LGALS9B	1.40352	0.00156513	0.00581567
CD8B	1.40341	7.74e-05	0.000430996
FABP5P7	1.40332	0.0030127	0.0101081
PECAM1	1.40315	1.73e-17	5.05e-16
ENSG00000261804	1.40297	2.1e-05	0.00013599
PARP12	1.40279	1.33e-28	6.65e-27
TTC16	1.40254	2.15e-07	2.14e-06
RPS2P24	1.40239	0.000119893	0.000633145
ENSG00000271725	1.4017	8.82e-07	7.73e-06
AQP9	1.40133	1.01e-05	7.12e-05
RHOXF1-AS1	1.40121	0.00706893	0.0208269
RASGEF1A	1.40114	7.54e-05	0.000421176
IGHV3-79	1.40086	0.00749538	0.0219071
KRT81	1.39958	0.000439679	0.00197072
SFN	1.39811	5.03e-06	3.77e-05
PLEKHO1	1.397	4.35e-14	9.86e-13
LINC00160	1.39539	0.00319448	0.0106124
PM20D1	1.39418	1.18e-07	1.22e-06
HIVEP3	1.39414	4.18e-10	6.19e-09
ENSG00000254288	1.39387	3.13e-06	2.46e-05
FXYD2	1.39342	6.75e-05	0.000381672
PDE4B	1.3923	1.02e-07	1.07e-06
TPRG1LP1	1.39168	0.0174931	0.0442555
ENSG00000266978	1.39136	0.000700947	0.00292683
APOBEC3D	1.39109	2.01e-10	3.11e-09
IFI16	1.39089	2.42e-08	2.81e-07
IFIH1	1.3906	1.85e-14	4.34e-13
ANKRD44	1.39015	3.9e-16	1.03e-14
HLA-J	1.38994	6.74e-07	6.06e-06
ENSG00000250771	1.38969	4.94e-06	3.71e-05
ENSG00000253535	1.38922	0.000634211	0.00268866
ENSG00000279811	1.38854	3.56e-07	3.38e-06
KRT15	1.38796	0.00279912	0.00949352
PERM1	1.38703	7.6e-08	8.13e-07
LINC01679	1.38671	1.35e-06	1.14e-05
ENSG00000227066	1.38337	0.00263638	0.00900332
ENSG00000253632	1.38321	4.4e-05	0.00026162
GCSAM	1.38269	4.31e-11	7.19e-10
ENSG00000260145	1.38181	5.53e-07	5.05e-06
HAPLN3	1.38176	4.76e-13	9.83e-12
XAF1	1.38124	1.23e-06	1.05e-05
ENSG00000267461	1.38008	0.000540124	0.00235026
ERAP2	1.37999	1.18e-06	1.01e-05
MLKL	1.37967	4.24e-18	1.29e-16
HS3ST2	1.37843	2.6e-05	0.000164819
PLAT	1.37828	7.34e-05	0.000411
HMOX1	1.3778	2.87e-16	7.64e-15
SMIM25	1.37627	2.71e-10	4.13e-09
DDX60	1.37498	9.46e-09	1.17e-07
ENSG00000258732	1.37455	0.00209267	0.00739957
POM121L9P	1.37388	7.25e-08	7.8e-07
IFITM3	1.37306	8.23e-11	1.33e-09
LINC01485	1.37153	0.00182776	0.00660215
CEBPE	1.37131	0.000760535	0.00313504
ALOX12B	1.37028	0.00251503	0.00866171
PARP14	1.37027	3.61e-19	1.17e-17
SLC2A7	1.37003	1.29e-05	8.78e-05
FBXO39	1.36922	9.37e-06	6.63e-05
RN7SL356P	1.36919	0.00771708	0.0224511
CRLF2	1.36868	2.49e-05	0.000158157
ST18	1.36856	9.92e-07	8.61e-06
ENSG00000270040	1.36843	2.33e-06	1.87e-05
ART4	1.36772	4.01e-06	3.07e-05
RAMP3	1.36762	1.11e-10	1.78e-09
ENSG00000268355	1.36561	8.96e-07	7.83e-06
BOLL	1.36534	9.75e-06	6.87e-05
MSRB1	1.36359	3.15e-21	1.13e-19
ENSG00000244676	1.36342	8.19e-05	0.000452726
DPYD-AS1	1.36336	1.53e-05	0.000102455
KCNN3	1.36279	6.09e-08	6.64e-07
CPNE5	1.36169	1.37e-09	1.91e-08
SH2D3C	1.36148	2.99e-15	7.44e-14
ENSG00000256705	1.36094	2.68e-07	2.62e-06
CX3CL1	1.36053	2.96e-07	2.86e-06
ANXA8L1	1.35969	0.00130659	0.00497399
CLMP	1.35877	1.37e-05	9.31e-05
LINC01546	1.35862	0.000306171	0.00143724
CRABP2	1.35788	7.41e-05	0.000414603
LINC02156	1.35685	0.000102515	0.000552591
ENSG00000261208	1.35598	7.22e-05	0.000405288
VAV1	1.35547	8.05e-09	1.01e-07
FABP5P11	1.35465	0.00265838	0.00906387
ENSG00000234261	1.35424	7.94e-06	5.7e-05
ENSG00000230191	1.35386	4.1e-05	0.00024555
KRT79	1.35318	0.00331013	0.0109491
TMSB10P1	1.35297	1.36e-06	1.14e-05
ZBTB16	1.35262	9.16e-05	0.000500375
KRT5	1.35246	0.00394301	0.0127146
RPL10P13	1.35215	0.000173088	0.000876909
ENSG00000228318	1.35126	7.79e-05	0.000433004
IL1B	1.34947	2.48e-05	0.000158105
UCN2	1.34925	0.000108152	0.00057804
ENSG00000228044	1.34868	0.0044051	0.013938
OR5BA1P	1.34722	0.000927653	0.00371801
A2ML1	1.34628	0.00498729	0.0154965
TNFSF12	1.34616	1.45e-17	4.26e-16
DBH	1.34609	0.000599376	0.00256297
HLA-S	1.34093	1.68e-06	1.38e-05
LINC00330	1.34019	0.00972854	0.0271987
IFI27	1.34003	4.47e-07	4.16e-06
OAS3	1.33999	6.96e-12	1.28e-10
PRAL	1.33953	1.9e-06	1.55e-05
PDZK1IP1	1.33945	8.95e-05	0.0004905
PGPEP1L	1.33894	0.000411266	0.0018625
ENSG00000239622	1.33886	0.000562632	0.00243285
IL36RN	1.33875	0.010348	0.0286755
[truncated: 3,616 more rows]
